# Supplementary material for: Solid-phase synthesis and structural characterisation of phosphoroselenolate-modified DNA: a backbone analogue which does not impose conformational bias and facilitates SAD X-ray crystallography
Source: Chem Sci. 2019 Oct 11;10(47):10948–57. doi: 10.1039/c9sc04098f (PMC7066676; doi:10.1039/c9sc04098f)
Supplement: Supplementary file 3 [file SC-010-C9SC04098F-s003.zip]

Archive with 2 entries (2 files):
- conlon et al. rsc. 2019. odn 4 map.mtz
- conlon et al. rsc. 2019. odn 4 pdb.pdb
