# Supplementary material for: Solid-phase synthesis and structural characterisation of phosphoroselenolate-modified DNA: a backbone analogue which does not impose conformational bias and facilitates SAD X-ray crystallography
Source: Chem Sci. 2019 Oct 11;10(47):10948–57. doi: 10.1039/c9sc04098f (PMC7066676; doi:10.1039/c9sc04098f)
Supplement: Supplementary file 3 [file SC-010-C9SC04098F-s003.zip › conlon et al. rsc. 2019. odn 4 pdb.pdb]

REMARK Date 2019-07-03 Time 16:20:24 GMT Daylight Time +0100 (1562167224.76 s)
REMARK PHENIX refinement
REMARK 
REMARK ****************** INPUT FILES AND LABELS ******************************
REMARK Reflections:
REMARK   file name      : E:\Research\dataprocessing\mx20077\GSeTC3G3AC_HAMNAMH5_7\SpacegroupsToCheck\xia2P3121_done\DataFiles\AUTOMATIC_DEFAULT_free.mtz
REMARK   labels         : ['IMEAN,SIGIMEAN']
REMARK R-free flags:
REMARK   file name      : E:\Research\dataprocessing\mx20077\GSeTC3G3AC_HAMNAMH5_7\SpacegroupsToCheck\xia2P3121_done\DataFiles\AUTOMATIC_DEFAULT_free.mtz
REMARK   label          : FreeR_flag
REMARK   test_flag_value: 0
REMARK Model file name(s): 
REMARK   E:\Research\dataprocessing\mx20077\GSeTC3G3AC_HAMNAMH5_7\OtherSymmPhenix\.phenix\tmp\GSeT5_7symmAssign_refine_30.updated.pdb
REMARK 
REMARK ******************** REFINEMENT SUMMARY: QUICK FACTS *******************
REMARK Start: r_work = 0.1849 r_free = 0.2366 bonds = 0.009 angles = 0.936
REMARK Final: r_work = 0.1849 r_free = 0.2366 bonds = 0.009 angles = 0.936
REMARK ************************************************************************
REMARK 
REMARK ****************** REFINEMENT STATISTICS STEP BY STEP ******************
REMARK leading digit, like 1_, means number of macro-cycle                     
REMARK 0    : statistics at the very beginning when nothing is done yet        
REMARK 1_bss: bulk solvent correction and/or (anisotropic) scaling             
REMARK ------------------------------------------------------------------------
REMARK  stage r-work r-free bonds angles b_min b_max b_ave n_water shift
REMARK 0    : 0.1849 0.2366 0.009  0.936  10.8  43.4  25.5  64      0.000
REMARK 1_bss: 0.1849 0.2366 0.009  0.936  10.8  43.4  25.5  64      0.000
REMARK   end: 0.1849 0.2366 0.009  0.936  10.8  43.5  25.5  64      0.000
REMARK ------------------------------------------------------------------------
REMARK MODEL CONTENT.
REMARK  ELEMENT        ATOM RECORD COUNT   OCCUPANCY SUM
REMARK        C                      202          202.00
REMARK       Ba                        2            2.00
REMARK       Cl                        1            1.00
REMARK        H                      252          252.00
REMARK        O                      178          174.00
REMARK        N                       82           82.00
REMARK        P                       18           18.00
REMARK       Na                        2            2.00
REMARK       Se                        2            2.00
REMARK    TOTAL                      739          735.00
REMARK -----------------------------------------------------------------------
REMARK r_free_flags.md5.hexdigest b1abe295023ca7b63d1ecd20cff00e99
REMARK 
REMARK IF THIS FILE IS FOR PDB DEPOSITION: REMOVE ALL FROM THIS LINE UP.
REMARK   3
REMARK   3 REFINEMENT.
REMARK   3   PROGRAM     : PHENIX (1.16_3549: ???)
REMARK   3   AUTHORS     : Adams,Afonine,Bunkoczi,Burnley,Chen,Dar,Davis,
REMARK   3               : Draizen,Echols,Gildea,Gros,Grosse-Kunstleve,Headd,
REMARK   3               : Hintze,Hung,Ioerger,Liebschner,McCoy,McKee,Moriarty,
REMARK   3               : Oeffner,Poon,Read,Richardson,Richardson,Sacchettini,
REMARK   3               : Sauter,Sobolev,Storoni,Terwilliger,Williams,Zwart
REMARK   3
REMARK   3  X-RAY DATA.
REMARK   3  
REMARK   3  REFINEMENT TARGET : TWIN_LSQ_F
REMARK   3  
REMARK   3  DATA USED IN REFINEMENT.
REMARK   3   RESOLUTION RANGE HIGH (ANGSTROMS) : 1.450   
REMARK   3   RESOLUTION RANGE LOW  (ANGSTROMS) : 25.575  
REMARK   3   MIN(FOBS/SIGMA_FOBS)              : 3.79  
REMARK   3   COMPLETENESS FOR RANGE        (%) : 98.31 
REMARK   3   NUMBER OF REFLECTIONS             : 12530     
REMARK   3   NUMBER OF REFLECTIONS (NON-ANOMALOUS) : 12530     
REMARK   3  
REMARK   3  FIT TO DATA USED IN REFINEMENT.
REMARK   3   R VALUE     (WORKING + TEST SET) : 0.1919
REMARK   3   R VALUE            (WORKING SET) : 0.1849
REMARK   3   FREE R VALUE                     : 0.2366
REMARK   3   FREE R VALUE TEST SET SIZE   (%) : 4.62  
REMARK   3   FREE R VALUE TEST SET COUNT      : 579       
REMARK   3  
REMARK   3  FIT TO DATA USED IN REFINEMENT (IN BINS).
REMARK   3   BIN  RESOLUTION RANGE  COMPL.    NWORK NFREE   RWORK  RFREE  CCWORK CCFREE
REMARK   3     1 7.4101 - 2.2847      0.93     3033   149  0.1613 0.2145    None   None
REMARK   3     2 2.2847 - 1.8223      0.93     2932   166  0.2150 0.2669    None   None
REMARK   3     3 1.8223 - 1.5946      0.95     2930   133  0.2340 0.2518    None   None
REMARK   3     4 1.5946 - 1.4500      0.95     2953   123  0.2729 0.3332    None   None
REMARK   3  
REMARK   3  BULK SOLVENT MODELLING.
REMARK   3   METHOD USED        : FLAT BULK SOLVENT MODEL
REMARK   3   SOLVENT RADIUS     : 1.11    
REMARK   3   SHRINKAGE RADIUS   : 0.90    
REMARK   3   GRID STEP FACTOR   : 4.00    
REMARK   3  
REMARK   3  TWINNING INFORMATION.
REMARK   3   FRACTION: 0.480   
REMARK   3   OPERATOR: -h,-k,l
REMARK   3  ERROR ESTIMATES.
REMARK   3   COORDINATE ERROR (MAXIMUM-LIKELIHOOD BASED)     :     None
REMARK   3   PHASE ERROR (DEGREES, MAXIMUM-LIKELIHOOD BASED) : 25.29   
REMARK   3  
REMARK   3  STRUCTURE FACTORS CALCULATION ALGORITHM : FFT
REMARK   3  
REMARK   3  
REMARK   3  GEOMETRY RESTRAINTS LIBRARY: GEOSTD + MONOMER LIBRARY + CDL V1.2
REMARK   3  DEVIATIONS FROM IDEAL VALUES.
REMARK   3    BOND      :  0.009   0.084    463
REMARK   3    ANGLE     :  0.936   9.421    698
REMARK   3    CHIRALITY :  0.078   0.231     76
REMARK   3    PLANARITY :  0.009   0.027     20
REMARK   3    DIHEDRAL  : 20.105 106.967    197
REMARK   3    MIN NONBONDED DISTANCE : 2.121
REMARK   3  
REMARK   3  MOLPROBITY STATISTICS.
REMARK   3    ALL-ATOM CLASHSCORE : 7.68
REMARK   3    RAMACHANDRAN PLOT:
REMARK   3      OUTLIERS :  0.00 %
REMARK   3      ALLOWED  :  0.00 %
REMARK   3      FAVORED  :  0.00 %
REMARK   3    ROTAMER OUTLIERS :  0.00 %
REMARK   3    CBETA DEVIATIONS :  0.00 %
REMARK   3    PEPTIDE PLANE:
REMARK   3      CIS-PROLINE     : 0.00 %
REMARK   3      CIS-GENERAL     : 0.00 %
REMARK   3      TWISTED PROLINE : 0.00 %
REMARK   3      TWISTED GENERAL : 0.00 %
REMARK   3  
REMARK   3                  min    max   mean <Bi,j>   iso aniso
REMARK   3     Overall:   10.79  43.45  25.54   0.52     0   487
REMARK   3     RNA/DNA:   19.74  33.17  24.20   0.53     0   364
REMARK   3     Water:     10.79  43.45  29.78    N/A     0    64
REMARK   3     Other:     21.03  37.46  29.23    N/A     0    59
REMARK   3     Chain  A:  19.74  33.17  24.75    N/A     0   202
REMARK   3     Chain  C:  36.42  37.33  36.82    N/A     0    14
REMARK   3     Chain  B:  20.71  28.91  24.16    N/A     0   202
REMARK   3     Chain  E:  10.79  43.45  29.78    N/A     0    64
REMARK   3     Chain  D:  21.03  37.46  27.14    N/A     0     5
REMARK   3     Histogram:
REMARK   3         Values      Number of atoms
REMARK   3      10.79 - 14.06         2
REMARK   3      14.06 - 17.32         0
REMARK   3      17.32 - 20.59         8
REMARK   3      20.59 - 23.85       205
REMARK   3      23.85 - 27.12       141
REMARK   3      27.12 - 30.39        74
REMARK   3      30.39 - 33.65        27
REMARK   3      33.65 - 36.92        17
REMARK   3      36.92 - 40.19        12
REMARK   3      40.19 - 43.45         1
REMARK   3  
REMARK   3
LINK         O3'  DG A   1                 P   XCI A   2 
LINK         O3'  DG B   1                 P   XCI B   2 
CRYST1   38.642   38.642   79.307  90.00  90.00 120.00 P 31 2 1
SCALE1      0.025879  0.014941  0.000000        0.00000
SCALE2      0.000000  0.029882  0.000000        0.00000
SCALE3      0.000000  0.000000  0.012609        0.00000
ATOM      1  O5'  DG A   1      28.188 -13.989  10.762  1.00 30.63           O
ANISOU    1  O5'  DG A   1     3690   4656   3290    717   -292    275       O
ATOM      2  C5'  DG A   1      26.789 -14.042  10.467  1.00 29.50           C
ANISOU    2  C5'  DG A   1     3539   4392   3278    529   -379    268       C
ATOM      3  C4'  DG A   1      26.077 -14.880  11.502  1.00 29.15           C
ANISOU    3  C4'  DG A   1     3460   4349   3266    577   -420    354       C
ATOM      4  O4'  DG A   1      26.691 -14.668  12.780  1.00 29.08           O
ANISOU    4  O4'  DG A   1     3395   4377   3277    572   -482    356       O
ATOM      5  C3'  DG A   1      24.581 -14.586  11.666  1.00 28.91           C
ANISOU    5  C3'  DG A   1     3468   4279   3239    696   -348    408       C
ATOM      6  O3'  DG A   1      23.887 -15.709  11.115  1.00 28.44           O
ANISOU    6  O3'  DG A   1     3503   4105   3197    670   -221    437       O
ATOM      7  C2'  DG A   1      24.389 -14.575  13.172  1.00 29.12           C
ANISOU    7  C2'  DG A   1     3424   4384   3257    731   -429    375       C
ATOM      8  C1'  DG A   1      25.758 -14.188  13.691  1.00 28.82           C
ANISOU    8  C1'  DG A   1     3345   4339   3266    649   -509    328       C
ATOM      9  N9   DG A   1      26.004 -12.775  13.848  1.00 28.07           N
ANISOU    9  N9   DG A   1     3274   4146   3245    633   -611    316       N
ATOM     10  C8   DG A   1      26.910 -12.005  13.173  1.00 28.09           C
ANISOU   10  C8   DG A   1     3311   4126   3235    715   -572    376       C
ATOM     11  N7   DG A   1      26.968 -10.781  13.611  1.00 27.95           N
ANISOU   11  N7   DG A   1     3341   4041   3236    702   -589    389       N
ATOM     12  C5   DG A   1      26.103 -10.767  14.690  1.00 27.84           C
ANISOU   12  C5   DG A   1     3314   4021   3243    669   -692    292       C
ATOM     13  C6   DG A   1      25.781  -9.726  15.599  1.00 27.62           C
ANISOU   13  C6   DG A   1     3288   3968   3240    664   -734    132       C
ATOM     14  O6   DG A   1      26.142  -8.552  15.583  1.00 28.29           O
ANISOU   14  O6   DG A   1     3305   4159   3283    549   -750    -44       O
ATOM     15  N1   DG A   1      24.818 -10.131  16.506  1.00 27.16           N
ANISOU   15  N1   DG A   1     3213   3935   3171    730   -772    166       N
ATOM     16  C2   DG A   1      24.306 -11.398  16.595  1.00 27.14           C
ANISOU   16  C2   DG A   1     3144   4036   3131    598   -860    165       C
ATOM     17  N2   DG A   1      23.428 -11.617  17.572  1.00 27.32           N
ANISOU   17  N2   DG A   1     3249   4056   3074    548   -838    181       N
ATOM     18  N3   DG A   1      24.614 -12.378  15.773  1.00 27.02           N
ANISOU   18  N3   DG A   1     3082   4005   3181    484   -904    175       N
ATOM     19  C4   DG A   1      25.526 -12.002  14.865  1.00 27.76           C
ANISOU   19  C4   DG A   1     3242   4075   3231    667   -765    249       C
ATOM     20  H5'  DG A   1      26.660 -14.435   9.590  1.00 29.50           H
ATOM     21 H5''  DG A   1      26.424 -13.143  10.474  1.00 29.50           H
ATOM     22  H4'  DG A   1      26.181 -15.814  11.263  1.00 29.15           H
ATOM     23  H3'  DG A   1      24.322 -13.748  11.253  1.00 28.91           H
ATOM     24  H2'  DG A   1      23.727 -13.914  13.428  1.00 29.12           H
ATOM     25 H2''  DG A   1      24.138 -15.456  13.491  1.00 29.12           H
ATOM     26  H1'  DG A   1      25.902 -14.626  14.545  1.00 28.82           H
ATOM     27  H8   DG A   1      27.397 -12.311  12.442  1.00 28.08           H
ATOM     28  H1   DG A   1      24.557  -9.556  17.090  1.00 27.15           H
ATOM     29  H21  DG A   1      23.068 -12.393  17.661  1.00 27.31           H
ATOM     30  H22  DG A   1      23.221 -10.982  18.114  1.00 27.31           H
ATOM     31 HO5'  DG A   1      28.465 -14.205  11.525  1.00 30.62           H
HETATM   32 SE1  XCI A   2      21.354 -14.005  10.530  1.00 29.36          Se
ANISOU   32 SE1  XCI A   2     4024   3984   3147    319     41    376      Se
HETATM   33  C1' XCI A   2      20.738 -12.692  14.489  1.00 28.48           C
ANISOU   33  C1' XCI A   2     3698   3963   3159    475   -297    488       C
HETATM   34  C2  XCI A   2      21.484 -10.455  14.968  1.00 27.71           C
ANISOU   34  C2  XCI A   2     3562   3849   3117    670   -561    331       C
HETATM   35  C2' XCI A   2      19.216 -12.644  14.347  1.00 28.75           C
ANISOU   35  C2' XCI A   2     3787   3989   3149    511   -251    535       C
HETATM   36  C3' XCI A   2      19.002 -13.330  13.007  1.00 28.50           C
ANISOU   36  C3' XCI A   2     3770   3930   3127    393   -185    570       C
HETATM   37  C4  XCI A   2      23.145  -9.328  13.566  1.00 27.69           C
ANISOU   37  C4  XCI A   2     3577   3917   3025    849   -633    281       C
HETATM   38  C4' XCI A   2      20.058 -14.417  13.106  1.00 29.35           C
ANISOU   38  C4' XCI A   2     3824   4162   3166    466   -144    465       C
HETATM   39  C5  XCI A   2      23.102 -10.443  12.660  1.00 27.86           C
ANISOU   39  C5  XCI A   2     3619   3893   3075    746   -651    277       C
HETATM   40  C5' XCI A   2      20.445 -15.142  11.840  1.00 29.74           C
ANISOU   40  C5' XCI A   2     3943   4178   3178    369    -46    322       C
HETATM   41  C6  XCI A   2      22.337 -11.487  12.990  1.00 27.93           C
ANISOU   41  C6  XCI A   2     3586   3921   3106    641   -574    312       C
HETATM   42  C7  XCI A   2      23.997 -10.430  11.463  1.00 27.98           C
ANISOU   42  C7  XCI A   2     3702   3834   3094    649   -733    204       C
HETATM   43  N1  XCI A   2      21.530 -11.511  14.104  1.00 27.98           N
ANISOU   43  N1  XCI A   2     3584   3918   3130    562   -467    401       N
HETATM   44  N3  XCI A   2      22.267  -9.396  14.619  1.00 27.70           N
ANISOU   44  N3  XCI A   2     3558   3905   3060    828   -619    305       N
HETATM   45  O2  XCI A   2      20.779 -10.441  15.946  1.00 27.88           O
ANISOU   45  O2  XCI A   2     3607   3832   3154    763   -604    200       O
HETATM   46  O3' XCI A   2      17.714 -13.912  12.768  1.00 27.25           O
ANISOU   46  O3' XCI A   2     3629   3654   3071     18   -170    679       O
HETATM   47  O4  XCI A   2      23.750  -8.297  13.361  1.00 26.83           O
ANISOU   47  O4  XCI A   2     3531   3705   2959    753   -626    217       O
HETATM   48  O4' XCI A   2      21.183 -13.784  13.727  1.00 28.87           O
ANISOU   48  O4' XCI A   2     3747   4050   3173    483   -196    512       O
HETATM   49  OP1 XCI A   2      23.675 -15.038   8.712  1.00 27.98           O
ANISOU   49  OP1 XCI A   2     3500   3941   3191    411   -369    433       O
HETATM   50  OP2 XCI A   2      22.192 -16.765   9.671  1.00 28.46           O
ANISOU   50  OP2 XCI A   2     3493   4214   3108    719   -185    498       O
HETATM   51  P   XCI A   2      22.906 -15.533   9.796  1.00 28.52           P
ANISOU   51  P   XCI A   2     3619   4060   3158    549   -193    432       P
HETATM   52  H3  XCI A   2      22.237  -8.601  15.259  1.00 27.69           H
HETATM   53  H1' XCI A   2      20.949 -12.908  15.546  1.00 28.47           H
HETATM   54  H2' XCI A   2      18.863 -11.614  14.324  1.00 28.75           H
HETATM   55  H3' XCI A   2      19.270 -12.637  12.197  1.00 28.49           H
HETATM   56  H4' XCI A   2      19.660 -15.170  13.796  1.00 29.35           H
HETATM   57  H5' XCI A   2      21.099 -15.978  12.097  1.00 29.73           H
HETATM   58  H6  XCI A   2      22.375 -12.354  12.354  1.00 27.93           H
HETATM   59  H71 XCI A   2      24.450  -9.478  11.367  1.00 27.97           H
HETATM   60  H72 XCI A   2      23.427 -10.637  10.595  1.00 27.97           H
HETATM   61  H73 XCI A   2      24.747 -11.169  11.575  1.00 27.97           H
HETATM   62 H2'' XCI A   2      18.725 -13.189  15.155  1.00 28.75           H
HETATM   63 H5'' XCI A   2      19.546 -15.560  11.382  1.00 29.73           H
ATOM     64  P    DC A   3      16.638 -13.189  11.815  1.00 26.84           P
ANISOU   64  P    DC A   3     3641   3525   3032    -11   -242    702       P
ATOM     65  OP1  DC A   3      15.414 -14.018  11.737  1.00 28.46           O
ANISOU   65  OP1  DC A   3     3959   3780   3074    454   -177    709       O
ATOM     66  OP2  DC A   3      17.350 -12.804  10.576  1.00 27.06           O
ANISOU   66  OP2  DC A   3     3655   3564   3061    314   -330    590       O
ATOM     67  O5'  DC A   3      16.306 -11.857  12.635  1.00 26.26           O
ANISOU   67  O5'  DC A   3     3637   3402   2938   -168   -309    802       O
ATOM     68  C5'  DC A   3      15.559 -11.938  13.840  1.00 27.25           C
ANISOU   68  C5'  DC A   3     3746   3716   2890    204   -267    911       C
ATOM     69  C4'  DC A   3      15.653 -10.647  14.633  1.00 27.90           C
ANISOU   69  C4'  DC A   3     3788   3920   2892    431   -140   1072       C
ATOM     70  O4'  DC A   3      17.040 -10.348  14.923  1.00 27.29           O
ANISOU   70  O4'  DC A   3     3657   3851   2860    346   -143   1177       O
ATOM     71  C3'  DC A   3      15.146  -9.409  13.922  1.00 28.88           C
ANISOU   71  C3'  DC A   3     3910   4110   2953    422    -50   1001       C
ATOM     72  O3'  DC A   3      13.727  -9.305  14.017  1.00 30.39           O
ANISOU   72  O3'  DC A   3     4081   4399   3067    445     24    818       O
ATOM     73  C2'  DC A   3      15.870  -8.296  14.670  1.00 28.31           C
ANISOU   73  C2'  DC A   3     3828   4025   2904    431    -81   1081       C
ATOM     74  C1'  DC A   3      17.206  -8.942  15.046  1.00 27.72           C
ANISOU   74  C1'  DC A   3     3670   4004   2858    508   -201   1108       C
ATOM     75  N1   DC A   3      18.336  -8.511  14.174  1.00 27.38           N
ANISOU   75  N1   DC A   3     3576   4008   2818    709   -379   1085       N
ATOM     76  C2   DC A   3      19.072  -7.370  14.508  1.00 27.12           C
ANISOU   76  C2   DC A   3     3587   3917   2800    722   -390   1131       C
ATOM     77  O2   DC A   3      18.776  -6.738  15.530  1.00 27.15           O
ANISOU   77  O2   DC A   3     3539   3976   2801    664   -355   1162       O
ATOM     78  N3   DC A   3      20.094  -6.989  13.704  1.00 26.85           N
ANISOU   78  N3   DC A   3     3601   3833   2769    806   -408   1153       N
ATOM     79  C4   DC A   3      20.382  -7.696  12.610  1.00 26.56           C
ANISOU   79  C4   DC A   3     3568   3784   2740    857   -437   1107       C
ATOM     80  N4   DC A   3      21.398  -7.282  11.848  1.00 26.32           N
ANISOU   80  N4   DC A   3     3592   3706   2704    786   -383   1068       N
ATOM     81  C5   DC A   3      19.641  -8.859  12.251  1.00 26.82           C
ANISOU   81  C5   DC A   3     3504   3925   2761    849   -487   1121       C
ATOM     82  C6   DC A   3      18.635  -9.224  13.051  1.00 27.10           C
ANISOU   82  C6   DC A   3     3495   4010   2793    785   -475   1092       C
ATOM     83  H5'  DC A   3      15.903 -12.667  14.379  1.00 32.65           H
ATOM     84 H5''  DC A   3      14.629 -12.112  13.626  1.00 32.65           H
ATOM     85  H4'  DC A   3      15.171 -10.752  15.468  1.00 33.43           H
ATOM     86  H3'  DC A   3      15.423  -9.422  12.993  1.00 34.62           H
ATOM     87  H2'  DC A   3      16.013  -7.532  14.093  1.00 33.93           H
ATOM     88 H2''  DC A   3      15.377  -8.040  15.465  1.00 33.93           H
ATOM     89  H1'  DC A   3      17.415  -8.726  15.968  1.00 33.22           H
ATOM     90  H41  DC A   3      21.843  -6.580  12.069  1.00 31.55           H
ATOM     91  H42  DC A   3      21.607  -7.717  11.137  1.00 31.55           H
ATOM     92  H5   DC A   3      19.849  -9.346  11.487  1.00 32.14           H
ATOM     93  H6   DC A   3      18.135  -9.980  12.842  1.00 32.48           H
ATOM     94  P    DC A   4      12.859  -8.814  12.756  1.00 32.19           P
ANISOU   94  P    DC A   4     4308   4764   3159    622    227    816       P
ATOM     95  OP1  DC A   4      11.522  -9.439  12.867  1.00 33.17           O
ANISOU   95  OP1  DC A   4     4494   4886   3223    622    397    796       O
ATOM     96  OP2  DC A   4      13.662  -9.018  11.530  1.00 31.69           O
ANISOU   96  OP2  DC A   4     4216   4602   3223    504    324   1051       O
ATOM     97  O5'  DC A   4      12.710  -7.238  12.979  1.00 31.30           O
ANISOU   97  O5'  DC A   4     4283   4525   3083    427    133    716       O
ATOM     98  C5'  DC A   4      13.771  -6.368  12.621  1.00 29.93           C
ANISOU   98  C5'  DC A   4     4118   4270   2982    312     40    661       C
ATOM     99  C4'  DC A   4      13.890  -5.218  13.607  1.00 28.92           C
ANISOU   99  C4'  DC A   4     3992   4118   2878    513     -4    677       C
ATOM    100  O4'  DC A   4      15.178  -5.291  14.283  1.00 28.16           O
ANISOU  100  O4'  DC A   4     3853   4000   2848    574    -95    669       O
ATOM    101  C3'  DC A   4      13.821  -3.829  12.978  1.00 27.98           C
ANISOU  101  C3'  DC A   4     3896   3946   2787    392     31    651       C
ATOM    102  O3'  DC A   4      12.498  -3.313  13.038  1.00 26.79           O
ANISOU  102  O3'  DC A   4     3698   3801   2681     64     30    517       O
ATOM    103  C2'  DC A   4      14.802  -3.020  13.816  1.00 28.09           C
ANISOU  103  C2'  DC A   4     3913   3958   2803    461     -4    703       C
ATOM    104  C1'  DC A   4      15.856  -4.055  14.177  1.00 27.68           C
ANISOU  104  C1'  DC A   4     3847   3858   2812    522   -113    704       C
ATOM    105  N1   DC A   4      16.940  -4.191  13.160  1.00 27.56           N
ANISOU  105  N1   DC A   4     3891   3804   2778    648   -191    806       N
ATOM    106  C2   DC A   4      17.846  -3.144  12.967  1.00 27.45           C
ANISOU  106  C2   DC A   4     3887   3799   2745    606   -204    921       C
ATOM    107  O2   DC A   4      17.731  -2.115  13.645  1.00 27.35           O
ANISOU  107  O2   DC A   4     3815   3863   2715    504   -180   1075       O
ATOM    108  N3   DC A   4      18.826  -3.285  12.039  1.00 27.22           N
ANISOU  108  N3   DC A   4     3901   3703   2738    580   -229    855       N
ATOM    109  C4   DC A   4      18.915  -4.411  11.329  1.00 27.12           C
ANISOU  109  C4   DC A   4     3885   3673   2745    667   -251    872       C
ATOM    110  N4   DC A   4      19.897  -4.506  10.426  1.00 26.95           N
ANISOU  110  N4   DC A   4     3826   3657   2757    655   -229    897       N
ATOM    111  C5   DC A   4      18.002  -5.489  11.512  1.00 27.51           C
ANISOU  111  C5   DC A   4     3915   3783   2754    711   -284    817       C
ATOM    112  C6   DC A   4      17.041  -5.338  12.429  1.00 27.68           C
ANISOU  112  C6   DC A   4     3922   3824   2770    658   -261    789       C
ATOM    113  H5'  DC A   4      13.603  -6.011  11.735  1.00 35.87           H
ATOM    114 H5''  DC A   4      14.600  -6.867  12.610  1.00 35.87           H
ATOM    115  H4'  DC A   4      13.184  -5.298  14.268  1.00 34.66           H
ATOM    116  H3'  DC A   4      14.124  -3.866  12.057  1.00 33.53           H
ATOM    117  H2'  DC A   4      15.190  -2.301  13.293  1.00 33.67           H
ATOM    118 H2''  DC A   4      14.371  -2.675  14.614  1.00 33.67           H
ATOM    119  H1'  DC A   4      16.247  -3.829  15.035  1.00 33.17           H
ATOM    120  H41  DC A   4      20.456  -3.860  10.329  1.00 32.30           H
ATOM    121  H42  DC A   4      19.970  -5.214   9.943  1.00 32.30           H
ATOM    122  H5   DC A   4      18.072  -6.270  11.012  1.00 32.97           H
ATOM    123  H6   DC A   4      16.433  -6.025  12.570  1.00 33.17           H
ATOM    124  P    DC A   5      11.785  -2.763  11.708  1.00 26.10           P
ANISOU  124  P    DC A   5     3608   3724   2584   -229    -33    403       P
ATOM    125  OP1  DC A   5      10.355  -2.556  12.019  1.00 26.81           O
ANISOU  125  OP1  DC A   5     3798   3831   2559     66    -70    309       O
ATOM    126  OP2  DC A   5      12.177  -3.649  10.591  1.00 27.70           O
ANISOU  126  OP2  DC A   5     3751   4126   2647    144    -55    382       O
ATOM    127  O5'  DC A   5      12.467  -1.338  11.470  1.00 25.54           O
ANISOU  127  O5'  DC A   5     3491   3719   2494   -140    -78    376       O
ATOM    128  C5'  DC A   5      12.260  -0.294  12.404  1.00 24.75           C
ANISOU  128  C5'  DC A   5     3490   3487   2425    -41   -166    343       C
ATOM    129  C4'  DC A   5      13.188   0.875  12.134  1.00 24.08           C
ANISOU  129  C4'  DC A   5     3514   3259   2376     55   -300    202       C
ATOM    130  O4'  DC A   5      14.556   0.502  12.446  1.00 23.52           O
ANISOU  130  O4'  DC A   5     3497   3119   2319     15   -435    187       O
ATOM    131  C3'  DC A   5      13.248   1.336  10.691  1.00 23.73           C
ANISOU  131  C3'  DC A   5     3515   3116   2384     65   -266    196       C
ATOM    132  O3'  DC A   5      12.158   2.184  10.363  1.00 23.50           O
ANISOU  132  O3'  DC A   5     3455   3064   2410    165   -213    116       O
ATOM    133  C2'  DC A   5      14.586   2.052  10.658  1.00 23.29           C
ANISOU  133  C2'  DC A   5     3488   3032   2330   -109   -335    281       C
ATOM    134  C1'  DC A   5      15.445   1.163  11.553  1.00 22.80           C
ANISOU  134  C1'  DC A   5     3396   3018   2248   -174   -479    330       C
ATOM    135  N1   DC A   5      16.219   0.144  10.796  1.00 22.16           N
ANISOU  135  N1   DC A   5     3238   3075   2106   -173   -617    548       N
ATOM    136  C2   DC A   5      17.451   0.492  10.235  1.00 21.92           C
ANISOU  136  C2   DC A   5     3230   3058   2041   -229   -574    615       C
ATOM    137  O2   DC A   5      17.881   1.641  10.390  1.00 22.02           O
ANISOU  137  O2   DC A   5     3251   3137   1980   -188   -481    470       O
ATOM    138  N3   DC A   5      18.144  -0.444   9.540  1.00 21.99           N
ANISOU  138  N3   DC A   5     3221   3074   2059   -169   -648    786       N
ATOM    139  C4   DC A   5      17.646  -1.672   9.395  1.00 21.16           C
ANISOU  139  C4   DC A   5     3211   2786   2041   -194   -685    792       C
ATOM    140  N4   DC A   5      18.364  -2.561   8.700  1.00 20.86           N
ANISOU  140  N4   DC A   5     3179   2743   2003   -123   -612    801       N
ATOM    141  C5   DC A   5      16.389  -2.044   9.955  1.00 21.43           C
ANISOU  141  C5   DC A   5     3191   2894   2057   -170   -756    700       C
ATOM    142  C6   DC A   5      15.715  -1.113  10.639  1.00 21.75           C
ANISOU  142  C6   DC A   5     3175   3016   2071   -134   -741    638       C
ATOM    143  H5'  DC A   5      12.425  -0.631  13.299  1.00 29.65           H
ATOM    144 H5''  DC A   5      11.341   0.009  12.343  1.00 29.65           H
ATOM    145  H4'  DC A   5      12.928   1.622  12.695  1.00 28.85           H
ATOM    146  H3'  DC A   5      13.266   0.569  10.097  1.00 28.43           H
ATOM    147  H2'  DC A   5      14.941   2.080   9.757  1.00 27.91           H
ATOM    148 H2''  DC A   5      14.509   2.944  11.029  1.00 27.91           H
ATOM    149  H1'  DC A   5      16.057   1.716  12.062  1.00 27.31           H
ATOM    150  H41  DC A   5      18.068  -3.361   8.590  1.00 24.99           H
ATOM    151  H42  DC A   5      19.122  -2.333   8.363  1.00 24.99           H
ATOM    152  H5   DC A   5      16.050  -2.903   9.849  1.00 25.67           H
ATOM    153  H6   DC A   5      14.892  -1.327  11.015  1.00 26.05           H
ATOM    154  P    DG A   6      11.623   2.242   8.850  1.00 23.77           P
ANISOU  154  P    DG A   6     3414   3252   2365    234   -238     -5       P
ATOM    155  OP1  DG A   6      10.399   3.074   8.841  1.00 24.31           O
ANISOU  155  OP1  DG A   6     3517   3299   2422    138   -317    -66       O
ATOM    156  OP2  DG A   6      11.573   0.857   8.333  1.00 23.30           O
ANISOU  156  OP2  DG A   6     3329   3137   2387     74   -197     63       O
ATOM    157  O5'  DG A   6      12.779   3.020   8.066  1.00 23.39           O
ANISOU  157  O5'  DG A   6     3441   3221   2226    296   -269   -106       O
ATOM    158  C5'  DG A   6      12.975   4.404   8.300  1.00 23.10           C
ANISOU  158  C5'  DG A   6     3475   3191   2112    138   -390   -227       C
ATOM    159  C4'  DG A   6      14.240   4.910   7.630  1.00 22.77           C
ANISOU  159  C4'  DG A   6     3514   3120   2018    124   -495   -281       C
ATOM    160  O4'  DG A   6      15.397   4.179   8.121  1.00 22.03           O
ANISOU  160  O4'  DG A   6     3411   3024   1937     23   -569   -306       O
ATOM    161  C3'  DG A   6      14.308   4.726   6.126  1.00 23.08           C
ANISOU  161  C3'  DG A   6     3594   3165   2010    167   -510   -269       C
ATOM    162  O3'  DG A   6      13.537   5.707   5.435  1.00 24.35           O
ANISOU  162  O3'  DG A   6     3767   3403   2081    361   -583   -178       O
ATOM    163  C2'  DG A   6      15.800   4.856   5.894  1.00 22.24           C
ANISOU  163  C2'  DG A   6     3476   3034   1940     62   -503   -356       C
ATOM    164  C1'  DG A   6      16.358   4.069   7.074  1.00 21.87           C
ANISOU  164  C1'  DG A   6     3363   3067   1879    -14   -590   -324       C
ATOM    165  N9   DG A   6      16.568   2.659   6.769  1.00 21.74           N
ANISOU  165  N9   DG A   6     3214   3282   1763    -73   -742   -279       N
ATOM    166  C8   DG A   6      15.790   1.597   7.165  1.00 20.76           C
ANISOU  166  C8   DG A   6     3131   3070   1688   -136   -844   -262       C
ATOM    167  N7   DG A   6      16.220   0.448   6.723  1.00 20.64           N
ANISOU  167  N7   DG A   6     3154   3042   1645   -226   -888   -286       N
ATOM    168  C5   DG A   6      17.349   0.771   5.980  1.00 20.90           C
ANISOU  168  C5   DG A   6     3177   3103   1659   -275   -832   -331       C
ATOM    169  C6   DG A   6      18.235  -0.064   5.260  1.00 20.65           C
ANISOU  169  C6   DG A   6     3065   3149   1630   -417   -683   -330       C
ATOM    170  O6   DG A   6      18.196  -1.295   5.132  1.00 19.74           O
ANISOU  170  O6   DG A   6     2921   3039   1540   -399   -526    -57       O
ATOM    171  N1   DG A   6      19.248   0.669   4.646  1.00 21.90           N
ANISOU  171  N1   DG A   6     3210   3372   1740   -243   -706   -556       N
ATOM    172  C2   DG A   6      19.387   2.034   4.719  1.00 21.36           C
ANISOU  172  C2   DG A   6     3206   3091   1820   -277   -720   -483       C
ATOM    173  N2   DG A   6      20.430   2.562   4.062  1.00 20.62           N
ANISOU  173  N2   DG A   6     3180   2783   1870   -460   -641   -280       N
ATOM    174  N3   DG A   6      18.564   2.827   5.392  1.00 21.37           N
ANISOU  174  N3   DG A   6     3202   3116   1802   -292   -787   -439       N
ATOM    175  C4   DG A   6      17.572   2.128   5.995  1.00 21.45           C
ANISOU  175  C4   DG A   6     3227   3186   1737   -200   -813   -372       C
ATOM    176  H5'  DG A   6      13.040   4.557   9.256  1.00 27.68           H
ATOM    177 H5''  DG A   6      12.214   4.895   7.952  1.00 27.68           H
ATOM    178  H4'  DG A   6      14.351   5.849   7.837  1.00 27.28           H
ATOM    179  H3'  DG A   6      14.011   3.835   5.887  1.00 27.65           H
ATOM    180  H2'  DG A   6      16.057   4.448   5.052  1.00 26.64           H
ATOM    181 H2''  DG A   6      16.078   5.785   5.934  1.00 26.64           H
ATOM    182  H1'  DG A   6      17.195   4.466   7.361  1.00 26.20           H
ATOM    183  H8   DG A   6      15.036   1.688   7.702  1.00 24.88           H
ATOM    184  H1   DG A   6      19.831   0.234   4.187  1.00 26.24           H
ATOM    185  H21  DG A   6      20.968   2.051   3.628  1.00 24.70           H
ATOM    186  H22  DG A   6      20.560   3.412   4.075  1.00 24.70           H
ATOM    187  P    DG A   7      12.489   5.258   4.300  1.00 24.87           P
ANISOU  187  P    DG A   7     3905   3415   2131    217   -715   -361       P
ATOM    188  OP1  DG A   7      11.459   6.315   4.194  1.00 26.27           O
ANISOU  188  OP1  DG A   7     4029   3685   2266     24   -760   -395       O
ATOM    189  OP2  DG A   7      12.081   3.865   4.581  1.00 24.07           O
ANISOU  189  OP2  DG A   7     3808   3306   2030    255   -852   -642       O
ATOM    190  O5'  DG A   7      13.359   5.244   2.962  1.00 24.88           O
ANISOU  190  O5'  DG A   7     3968   3384   2102    271   -680   -263       O
ATOM    191  C5'  DG A   7      14.181   4.130   2.668  1.00 24.44           C
ANISOU  191  C5'  DG A   7     3800   3458   2026    127   -602   -107       C
ATOM    192  C4'  DG A   7      15.387   4.543   1.842  1.00 24.02           C
ANISOU  192  C4'  DG A   7     3668   3536   1921    122   -487    -93       C
ATOM    193  O4'  DG A   7      16.592   4.078   2.504  1.00 22.92           O
ANISOU  193  O4'  DG A   7     3458   3432   1819    -44   -523   -155       O
ATOM    194  C3'  DG A   7      15.429   3.965   0.425  1.00 23.68           C
ANISOU  194  C3'  DG A   7     3665   3426   1907     67   -346    -58       C
ATOM    195  O3'  DG A   7      15.006   4.934  -0.530  1.00 23.47           O
ANISOU  195  O3'  DG A   7     3679   3333   1904    266   -234     76       O
ATOM    196  C2'  DG A   7      16.887   3.569   0.241  1.00 22.86           C
ANISOU  196  C2'  DG A   7     3528   3309   1850   -209   -415   -147       C
ATOM    197  C1'  DG A   7      17.309   3.211   1.653  1.00 22.55           C
ANISOU  197  C1'  DG A   7     3524   3289   1755   -181   -551   -178       C
ATOM    198  N9   DG A   7      17.008   1.831   2.024  1.00 21.67           N
ANISOU  198  N9   DG A   7     3561   3078   1593   -314   -710   -226       N
ATOM    199  C8   DG A   7      15.990   1.392   2.836  1.00 21.00           C
ANISOU  199  C8   DG A   7     3404   3064   1511   -515   -759   -265       C
ATOM    200  N7   DG A   7      15.965   0.096   2.980  1.00 20.68           N
ANISOU  200  N7   DG A   7     3374   3004   1480   -522   -779   -238       N
ATOM    201  C5   DG A   7      17.029  -0.351   2.209  1.00 20.75           C
ANISOU  201  C5   DG A   7     3410   2969   1503   -452   -826   -194       C
ATOM    202  C6   DG A   7      17.498  -1.665   1.978  1.00 20.71           C
ANISOU  202  C6   DG A   7     3366   2991   1512   -416   -877    -79       C
ATOM    203  O6   DG A   7      17.047  -2.730   2.421  1.00 20.07           O
ANISOU  203  O6   DG A   7     3296   2824   1506   -611   -888    129       O
ATOM    204  N1   DG A   7      18.604  -1.674   1.132  1.00 20.84           N
ANISOU  204  N1   DG A   7     3350   3023   1545   -485   -846   -144       N
ATOM    205  C2   DG A   7      19.182  -0.554   0.582  1.00 20.24           C
ANISOU  205  C2   DG A   7     3284   2813   1593   -722   -820   -153       C
ATOM    206  N2   DG A   7      20.240  -0.759  -0.212  1.00 20.24           N
ANISOU  206  N2   DG A   7     3287   2752   1650   -796   -842   -191       N
ATOM    207  N3   DG A   7      18.753   0.680   0.793  1.00 19.98           N
ANISOU  207  N3   DG A   7     3238   2792   1562   -713   -778   -134       N
ATOM    208  C4   DG A   7      17.677   0.705   1.613  1.00 21.00           C
ANISOU  208  C4   DG A   7     3454   2978   1545   -445   -778   -186       C
ATOM    209  H5'  DG A   7      13.664   3.475   2.174  1.00 29.28           H
ATOM    210 H5''  DG A   7      14.485   3.734   3.499  1.00 29.28           H
ATOM    211  H4'  DG A   7      15.413   5.511   1.787  1.00 28.78           H
ATOM    212  H3'  DG A   7      14.865   3.178   0.371  1.00 28.38           H
ATOM    213  H2'  DG A   7      16.964   2.801  -0.346  1.00 27.39           H
ATOM    214 H2''  DG A   7      17.407   4.316  -0.095  1.00 27.39           H
ATOM    215  H1'  DG A   7      18.260   3.373   1.756  1.00 27.02           H
ATOM    216  H8   DG A   7      15.384   1.962   3.248  1.00 25.16           H
ATOM    217  H1   DG A   7      18.950  -2.436   0.938  1.00 24.97           H
ATOM    218  H21  DG A   7      20.769  -0.107  -0.401  1.00 24.24           H
ATOM    219  H22  DG A   7      20.391  -1.542  -0.533  1.00 24.24           H
ATOM    220  P    DG A   8      14.047   4.509  -1.746  1.00 22.88           P
ANISOU  220  P    DG A   8     3576   3253   1864    139   -359    -60       P
ATOM    221  OP1  DG A   8      13.642   5.750  -2.447  1.00 23.22           O
ANISOU  221  OP1  DG A   8     3554   3388   1882    209   -379   -390       O
ATOM    222  OP2  DG A   8      13.019   3.591  -1.213  1.00 22.71           O
ANISOU  222  OP2  DG A   8     3474   3350   1804    152   -430      1       O
ATOM    223  O5'  DG A   8      15.006   3.672  -2.711  1.00 23.09           O
ANISOU  223  O5'  DG A   8     3609   3266   1898    -74   -385     55       O
ATOM    224  C5'  DG A   8      14.945   2.251  -2.723  1.00 23.31           C
ANISOU  224  C5'  DG A   8     3603   3385   1867   -214   -436     17       C
ATOM    225  C4'  DG A   8      16.214   1.659  -3.307  1.00 22.95           C
ANISOU  225  C4'  DG A   8     3593   3324   1801   -353   -471    -12       C
ATOM    226  O4'  DG A   8      17.034   1.121  -2.234  1.00 22.42           O
ANISOU  226  O4'  DG A   8     3484   3271   1762   -490   -490    -32       O
ATOM    227  C3'  DG A   8      16.008   0.496  -4.271  1.00 23.10           C
ANISOU  227  C3'  DG A   8     3670   3352   1753   -268   -506     44       C
ATOM    228  O3'  DG A   8      15.831   0.955  -5.607  1.00 23.33           O
ANISOU  228  O3'  DG A   8     3726   3440   1699   -123   -597    102       O
ATOM    229  C2'  DG A   8      17.288  -0.302  -4.089  1.00 22.89           C
ANISOU  229  C2'  DG A   8     3648   3295   1755   -296   -521    -19       C
ATOM    230  C1'  DG A   8      17.546  -0.150  -2.599  1.00 22.39           C
ANISOU  230  C1'  DG A   8     3507   3244   1756   -452   -603   -127       C
ATOM    231  N9   DG A   8      16.887  -1.168  -1.789  1.00 22.07           N
ANISOU  231  N9   DG A   8     3429   3214   1743   -557   -771   -250       N
ATOM    232  C8   DG A   8      15.762  -1.012  -1.017  1.00 21.65           C
ANISOU  232  C8   DG A   8     3412   3092   1720   -675   -833   -293       C
ATOM    233  N7   DG A   8      15.396  -2.103  -0.406  1.00 21.87           N
ANISOU  233  N7   DG A   8     3430   3150   1730   -588   -811   -249       N
ATOM    234  C5   DG A   8      16.336  -3.046  -0.802  1.00 21.65           C
ANISOU  234  C5   DG A   8     3410   3045   1771   -578   -745   -203       C
ATOM    235  C6   DG A   8      16.455  -4.412  -0.460  1.00 22.06           C
ANISOU  235  C6   DG A   8     3496   3070   1815   -342   -608    -71       C
ATOM    236  O6   DG A   8      15.728  -5.083   0.285  1.00 21.83           O
ANISOU  236  O6   DG A   8     3516   2960   1820   -160   -482    177       O
ATOM    237  N1   DG A   8      17.552  -5.004  -1.081  1.00 22.18           N
ANISOU  237  N1   DG A   8     3492   3096   1839   -483   -627   -158       N
ATOM    238  C2   DG A   8      18.422  -4.356  -1.926  1.00 22.42           C
ANISOU  238  C2   DG A   8     3566   3099   1852   -514   -677   -237       C
ATOM    239  N2   DG A   8      19.423  -5.094  -2.428  1.00 23.02           N
ANISOU  239  N2   DG A   8     3725   3173   1850   -410   -637   -278       N
ATOM    240  N3   DG A   8      18.322  -3.076  -2.254  1.00 22.22           N
ANISOU  240  N3   DG A   8     3539   3071   1831   -504   -753   -232       N
ATOM    241  C4   DG A   8      17.259  -2.485  -1.656  1.00 21.79           C
ANISOU  241  C4   DG A   8     3431   3065   1784   -570   -793   -256       C
ATOM    242  H5'  DG A   8      14.186   1.969  -3.258  1.00 27.92           H
ATOM    243 H5''  DG A   8      14.832   1.929  -1.815  1.00 27.92           H
ATOM    244  H4'  DG A   8      16.709   2.360  -3.760  1.00 27.49           H
ATOM    245  H3'  DG A   8      15.244  -0.033  -3.995  1.00 27.67           H
ATOM    246  H2'  DG A   8      17.152  -1.232  -4.322  1.00 27.43           H
ATOM    247 H2''  DG A   8      18.012   0.084  -4.606  1.00 27.43           H
ATOM    248  H1'  DG A   8      18.501  -0.173  -2.432  1.00 26.83           H
ATOM    249  H8   DG A   8      15.308  -0.205  -0.935  1.00 25.93           H
ATOM    250  H1   DG A   8      17.694  -5.836  -0.926  1.00 26.57           H
ATOM    251  H21  DG A   8      19.494  -5.924  -2.215  1.00 27.59           H
ATOM    252  H22  DG A   8      19.994  -4.737  -2.963  1.00 27.59           H
ATOM    253  P    DA A   9      14.879   0.146  -6.615  1.00 22.94           P
ANISOU  253  P    DA A   9     3695   3395   1625   -170   -745    -48       P
ATOM    254  OP1  DA A   9      14.751   0.954  -7.845  1.00 23.48           O
ANISOU  254  OP1  DA A   9     3637   3651   1633   -178   -755   -208       O
ATOM    255  OP2  DA A   9      13.664  -0.254  -5.875  1.00 22.21           O
ANISOU  255  OP2  DA A   9     3623   3197   1618   -410   -880   -142       O
ATOM    256  O5'  DA A   9      15.710  -1.180  -6.942  1.00 22.53           O
ANISOU  256  O5'  DA A   9     3636   3297   1628   -216   -764     34       O
ATOM    257  C5'  DA A   9      17.006  -1.085  -7.520  1.00 22.76           C
ANISOU  257  C5'  DA A   9     3580   3371   1695   -235   -785    -89       C
ATOM    258  C4'  DA A   9      17.632  -2.457  -7.689  1.00 22.97           C
ANISOU  258  C4'  DA A   9     3544   3379   1804   -319   -686   -191       C
ATOM    259  O4'  DA A   9      18.030  -2.970  -6.390  1.00 23.24           O
ANISOU  259  O4'  DA A   9     3534   3436   1861   -307   -599   -229       O
ATOM    260  C3'  DA A   9      16.711  -3.518  -8.276  1.00 23.23           C
ANISOU  260  C3'  DA A   9     3654   3319   1854    -88   -586   -115       C
ATOM    261  O3'  DA A   9      16.769  -3.525  -9.699  1.00 23.03           O
ANISOU  261  O3'  DA A   9     3746   3180   1825     57   -583    -62       O
ATOM    262  C2'  DA A   9      17.254  -4.801  -7.668  1.00 23.34           C
ANISOU  262  C2'  DA A   9     3574   3401   1893   -241   -533   -136       C
ATOM    263  C1'  DA A   9      17.710  -4.348  -6.288  1.00 23.04           C
ANISOU  263  C1'  DA A   9     3539   3306   1908   -325   -606   -259       C
ATOM    264  N9   DA A   9      16.691  -4.513  -5.259  1.00 22.92           N
ANISOU  264  N9   DA A   9     3525   3218   1964   -411   -723   -403       N
ATOM    265  C8   DA A   9      15.839  -3.559  -4.780  1.00 22.91           C
ANISOU  265  C8   DA A   9     3551   3175   1979   -411   -738   -397       C
ATOM    266  N7   DA A   9      15.022  -3.997  -3.852  1.00 22.86           N
ANISOU  266  N7   DA A   9     3564   3114   2007   -490   -731   -417       N
ATOM    267  C5   DA A   9      15.361  -5.331  -3.717  1.00 23.04           C
ANISOU  267  C5   DA A   9     3507   3207   2039   -602   -734   -451       C
ATOM    268  C6   DA A   9      14.867  -6.357  -2.891  1.00 23.06           C
ANISOU  268  C6   DA A   9     3498   3168   2096   -522   -714   -416       C
ATOM    269  N6   DA A   9      13.877  -6.182  -2.008  1.00 23.01           N
ANISOU  269  N6   DA A   9     3516   3108   2118   -287   -663   -352       N
ATOM    270  N1   DA A   9      15.426  -7.575  -3.012  1.00 22.87           N
ANISOU  270  N1   DA A   9     3472   3128   2088   -606   -759   -467       N
ATOM    271  C2   DA A   9      16.417  -7.751  -3.891  1.00 22.35           C
ANISOU  271  C2   DA A   9     3345   3101   2046   -688   -795   -501       C
ATOM    272  N3   DA A   9      16.967  -6.867  -4.717  1.00 22.38           N
ANISOU  272  N3   DA A   9     3333   3152   2019   -658   -804   -542       N
ATOM    273  C4   DA A   9      16.388  -5.665  -4.579  1.00 22.86           C
ANISOU  273  C4   DA A   9     3459   3222   2006   -604   -768   -509       C
ATOM    274  H5'  DA A   9      17.572  -0.546  -6.945  1.00 27.27           H
ATOM    275 H5''  DA A   9      16.936  -0.658  -8.388  1.00 27.27           H
ATOM    276  H4'  DA A   9      18.419  -2.377  -8.251  1.00 27.52           H
ATOM    277  H3'  DA A   9      15.800  -3.369  -7.979  1.00 27.84           H
ATOM    278  H2'  DA A   9      16.555  -5.470  -7.597  1.00 27.96           H
ATOM    279 H2''  DA A   9      18.003  -5.136  -8.185  1.00 27.96           H
ATOM    280  H1'  DA A   9      18.505  -4.843  -6.035  1.00 27.60           H
ATOM    281  H8   DA A   9      15.840  -2.679  -5.082  1.00 27.45           H
ATOM    282  H61  DA A   9      13.511  -5.409  -1.920  1.00 27.57           H
ATOM    283  H62  DA A   9      13.607  -6.843  -1.528  1.00 27.57           H
ATOM    284  H2   DA A   9      16.769  -8.611  -3.931  1.00 26.78           H
ATOM    285  P    DC A  10      15.474  -3.940 -10.553  1.00 22.49           P
ANISOU  285  P    DC A  10     3682   3110   1752   -311   -564    -81       P
ATOM    286  OP1  DC A  10      15.876  -3.974 -11.976  1.00 22.69           O
ANISOU  286  OP1  DC A  10     3693   3193   1734   -345   -496    -73       O
ATOM    287  OP2  DC A  10      14.354  -3.075 -10.124  1.00 22.37           O
ANISOU  287  OP2  DC A  10     3759   3019   1720   -479   -494    -93       O
ATOM    288  O5'  DC A  10      15.156  -5.434 -10.075  1.00 23.52           O
ANISOU  288  O5'  DC A  10     3602   3565   1769   -111   -651   -178       O
ATOM    289  C5'  DC A  10      16.051  -6.489 -10.404  1.00 23.35           C
ANISOU  289  C5'  DC A  10     3535   3522   1815   -157   -598   -225       C
ATOM    290  C4'  DC A  10      15.587  -7.810  -9.815  1.00 22.89           C
ANISOU  290  C4'  DC A  10     3482   3314   1902   -277   -433   -144       C
ATOM    291  O4'  DC A  10      15.690  -7.773  -8.370  1.00 22.78           O
ANISOU  291  O4'  DC A  10     3439   3281   1936   -343   -308    -37       O
ATOM    292  C3'  DC A  10      14.136  -8.167 -10.072  1.00 23.55           C
ANISOU  292  C3'  DC A  10     3520   3473   1955    -62   -382   -120       C
ATOM    293  O3'  DC A  10      13.961  -8.727 -11.364  1.00 23.64           O
ANISOU  293  O3'  DC A  10     3535   3463   1983   -143   -438   -122       O
ATOM    294  C2'  DC A  10      13.860  -9.166  -8.960  1.00 23.84           C
ANISOU  294  C2'  DC A  10     3498   3598   1960     -8   -277    -55       C
ATOM    295  C1'  DC A  10      14.702  -8.624  -7.803  1.00 23.01           C
ANISOU  295  C1'  DC A  10     3350   3439   1952   -489   -321    -79       C
ATOM    296  N1   DC A  10      13.905  -7.848  -6.815  1.00 22.72           N
ANISOU  296  N1   DC A  10     3196   3507   1928   -802   -460   -139       N
ATOM    297  C2   DC A  10      13.449  -8.472  -5.648  1.00 22.32           C
ANISOU  297  C2   DC A  10     3131   3453   1898   -887   -439    -37       C
ATOM    298  O2   DC A  10      13.728  -9.661  -5.450  1.00 22.16           O
ANISOU  298  O2   DC A  10     3057   3469   1893   -938   -384     23       O
ATOM    299  N3   DC A  10      12.717  -7.752  -4.763  1.00 22.28           N
ANISOU  299  N3   DC A  10     3106   3489   1871   -982   -471    -75       N
ATOM    300  C4   DC A  10      12.435  -6.473  -5.014  1.00 22.39           C
ANISOU  300  C4   DC A  10     3090   3564   1853  -1047   -546   -214       C
ATOM    301  N4   DC A  10      11.711  -5.804  -4.111  1.00 22.63           N
ANISOU  301  N4   DC A  10     3052   3746   1799  -1135   -565   -302       N
ATOM    302  C5   DC A  10      12.887  -5.821  -6.200  1.00 22.28           C
ANISOU  302  C5   DC A  10     3066   3517   1882  -1086   -595   -256       C
ATOM    303  C6   DC A  10      13.608  -6.541  -7.065  1.00 22.52           C
ANISOU  303  C6   DC A  10     3116   3530   1910   -957   -580   -213       C
ATOM    304  H5'  DC A  10      16.932  -6.278 -10.056  1.00 27.98           H
ATOM    305 H5''  DC A  10      16.102  -6.572 -11.369  1.00 27.98           H
ATOM    306  H4'  DC A  10      16.152  -8.522 -10.153  1.00 27.43           H
ATOM    307  H3'  DC A  10      13.574  -7.383  -9.965  1.00 28.22           H
ATOM    308 HO3'  DC A  10      13.691  -9.518 -11.446  1.00 28.32           H
ATOM    309  H2'  DC A  10      12.918  -9.169  -8.727  1.00 28.56           H
ATOM    310 H2''  DC A  10      14.157 -10.054  -9.214  1.00 28.56           H
ATOM    311  H1'  DC A  10      15.139  -9.363  -7.352  1.00 27.56           H
ATOM    312  H41  DC A  10      11.443  -6.200  -3.396  1.00 27.11           H
ATOM    313  H42  DC A  10      11.513  -4.978  -4.245  1.00 27.11           H
ATOM    314  H5   DC A  10      12.687  -4.928  -6.365  1.00 26.69           H
ATOM    315  H6   DC A  10      13.916  -6.143  -7.847  1.00 26.98           H
TER
ATOM    316  O5'  DG B   1       8.257 -12.940   3.173  1.00 28.91           O
ANISOU  316  O5'  DG B   1     4367   4414   2205   -797   -228    400       O
ATOM    317  C5'  DG B   1       9.598 -13.205   3.587  1.00 27.67           C
ANISOU  317  C5'  DG B   1     4113   4212   2188   -900   -273    243       C
ATOM    318  C4'  DG B   1      10.251 -14.267   2.732  1.00 26.20           C
ANISOU  318  C4'  DG B   1     3957   3822   2177   -910   -325    -15       C
ATOM    319  O4'  DG B   1       9.807 -14.073   1.360  1.00 25.71           O
ANISOU  319  O4'  DG B   1     3954   3633   2182   -826   -365   -191       O
ATOM    320  C3'  DG B   1      11.759 -14.077   2.728  1.00 25.64           C
ANISOU  320  C3'  DG B   1     3855   3707   2178   -998   -347   -106       C
ATOM    321  O3'  DG B   1      12.590 -15.034   3.393  1.00 25.99           O
ANISOU  321  O3'  DG B   1     3867   3811   2195   -932   -339    -37       O
ATOM    322  C2'  DG B   1      12.133 -14.153   1.246  1.00 25.50           C
ANISOU  322  C2'  DG B   1     3821   3687   2182  -1048   -373   -271       C
ATOM    323  C1'  DG B   1      10.877 -13.724   0.524  1.00 25.35           C
ANISOU  323  C1'  DG B   1     3855   3591   2187  -1015   -401   -284       C
ATOM    324  N9   DG B   1      10.762 -12.299   0.237  1.00 24.77           N
ANISOU  324  N9   DG B   1     3773   3443   2197  -1252   -470   -306       N
ATOM    325  C8   DG B   1       9.920 -11.405   0.840  1.00 24.73           C
ANISOU  325  C8   DG B   1     3744   3468   2185  -1319   -500   -255       C
ATOM    326  N7   DG B   1      10.027 -10.198   0.363  1.00 24.39           N
ANISOU  326  N7   DG B   1     3669   3412   2186  -1463   -528   -223       N
ATOM    327  C5   DG B   1      10.928 -10.325  -0.677  1.00 24.20           C
ANISOU  327  C5   DG B   1     3677   3300   2219  -1493   -525   -225       C
ATOM    328  C6   DG B   1      11.445  -9.352  -1.558  1.00 23.96           C
ANISOU  328  C6   DG B   1     3697   3153   2252  -1565   -453    -76       C
ATOM    329  O6   DG B   1      11.163  -8.162  -1.631  1.00 25.54           O
ANISOU  329  O6   DG B   1     3898   3546   2259  -1273   -376    201       O
ATOM    330  N1   DG B   1      12.348  -9.901  -2.448  1.00 23.04           N
ANISOU  330  N1   DG B   1     3529   2955   2270  -1639   -455   -195       N
ATOM    331  C2   DG B   1      12.733 -11.215  -2.470  1.00 23.37           C
ANISOU  331  C2   DG B   1     3567   3053   2259  -1533   -530   -343       C
ATOM    332  N2   DG B   1      13.636 -11.561  -3.381  1.00 23.82           N
ANISOU  332  N2   DG B   1     3632   3167   2251  -1411   -611   -421       N
ATOM    333  N3   DG B   1      12.291 -12.123  -1.625  1.00 23.73           N
ANISOU  333  N3   DG B   1     3649   3133   2235  -1483   -538   -384       N
ATOM    334  C4   DG B   1      11.378 -11.620  -0.778  1.00 24.10           C
ANISOU  334  C4   DG B   1     3698   3243   2217  -1442   -527   -344       C
ATOM    335  H5'  DG B   1       9.590 -13.504   4.510  1.00 27.66           H
ATOM    336 H5''  DG B   1      10.112 -12.385   3.525  1.00 27.66           H
ATOM    337  H4'  DG B   1      10.017 -15.154   3.046  1.00 26.20           H
ATOM    338  H3'  DG B   1      11.971 -13.192   3.061  1.00 25.63           H
ATOM    339  H2'  DG B   1      12.859 -13.548   1.048  1.00 25.50           H
ATOM    340 H2''  DG B   1      12.370 -15.061   1.002  1.00 25.50           H
ATOM    341  H1'  DG B   1      10.805 -14.220  -0.306  1.00 25.35           H
ATOM    342  H8   DG B   1       9.381 -11.621   1.566  1.00 24.73           H
ATOM    343  H1   DG B   1      12.704  -9.374  -3.027  1.00 23.04           H
ATOM    344  H21  DG B   1      13.925 -12.370  -3.414  1.00 23.82           H
ATOM    345  H22  DG B   1      13.931 -10.976  -3.938  1.00 23.82           H
ATOM    346 HO5'  DG B   1       8.002 -13.165   2.405  1.00 28.91           H
HETATM  347 SE1  XCI B   2      15.528 -13.712   3.979  1.00 27.75          Se
ANISOU  347 SE1  XCI B   2     3810   4629   2105   -613   -188    148      Se
HETATM  348  C1' XCI B   2      16.285 -13.277  -0.111  1.00 24.91           C
ANISOU  348  C1' XCI B   2     3619   3743   2103   -687   -313   -719       C
HETATM  349  C2  XCI B   2      15.912 -11.010  -0.905  1.00 24.53           C
ANISOU  349  C2  XCI B   2     3620   3532   2169  -1087   -433   -822       C
HETATM  350  C2' XCI B   2      17.778 -13.373   0.124  1.00 24.66           C
ANISOU  350  C2' XCI B   2     3592   3697   2080   -669   -267   -662       C
HETATM  351  C3' XCI B   2      17.867 -13.884   1.553  1.00 25.32           C
ANISOU  351  C3' XCI B   2     3670   3879   2071   -428   -294   -585       C
HETATM  352  C4  XCI B   2      14.382  -9.496   0.290  1.00 24.59           C
ANISOU  352  C4  XCI B   2     3453   3656   2235   -976   -385   -573       C
HETATM  353  C4' XCI B   2      16.675 -14.832   1.600  1.00 26.04           C
ANISOU  353  C4' XCI B   2     3748   4049   2096   -333   -269   -463       C
HETATM  354  C5  XCI B   2      14.147 -10.547   1.255  1.00 25.02           C
ANISOU  354  C5  XCI B   2     3600   3676   2230   -760   -405   -579       C
HETATM  355  C5' XCI B   2      16.149 -15.245   2.961  1.00 26.71           C
ANISOU  355  C5' XCI B   2     3762   4272   2113   -464   -217    -87       C
HETATM  356  C6  XCI B   2      14.774 -11.716   1.080  1.00 25.13           C
ANISOU  356  C6  XCI B   2     3691   3663   2194   -773   -402   -663       C
HETATM  357  C7  XCI B   2      13.214 -10.288   2.394  1.00 24.96           C
ANISOU  357  C7  XCI B   2     3598   3636   2248   -756   -431   -530       C
HETATM  358  N1  XCI B   2      15.646 -11.965   0.043  1.00 24.58           N
ANISOU  358  N1  XCI B   2     3645   3542   2151   -945   -388   -743       N
HETATM  359  N3  XCI B   2      15.251  -9.821  -0.728  1.00 24.83           N
ANISOU  359  N3  XCI B   2     3545   3698   2192  -1058   -407   -667       N
HETATM  360  O2  XCI B   2      16.661 -11.197  -1.833  1.00 24.70           O
ANISOU  360  O2  XCI B   2     3709   3497   2180   -935   -510   -985       O
HETATM  361  O3' XCI B   2      19.070 -14.583   1.810  1.00 25.41           O
ANISOU  361  O3' XCI B   2     3649   3948   2058   -281   -381   -532       O
HETATM  362  O4  XCI B   2      13.890  -8.381   0.335  1.00 23.79           O
ANISOU  362  O4  XCI B   2     3274   3500   2264  -1039   -370   -499       O
HETATM  363  O4' XCI B   2      15.677 -14.186   0.776  1.00 25.96           O
ANISOU  363  O4' XCI B   2     3713   4049   2101   -388   -303   -668       O
HETATM  364  OP1 XCI B   2      12.839 -13.611   5.359  1.00 26.69           O
ANISOU  364  OP1 XCI B   2     3786   4181   2175   -971   -449   -178       O
HETATM  365  OP2 XCI B   2      13.864 -15.813   5.211  1.00 26.21           O
ANISOU  365  OP2 XCI B   2     3620   4065   2273  -1245   -473   -138       O
HETATM  366  P   XCI B   2      13.544 -14.570   4.620  1.00 26.82           P
ANISOU  366  P   XCI B   2     3810   4173   2206   -904   -384    -61       P
HETATM  367  H3  XCI B   2      15.453  -9.085  -1.413  1.00 24.83           H
HETATM  368  H1' XCI B   2      16.101 -13.625  -1.137  1.00 24.91           H
HETATM  369  H2' XCI B   2      18.239 -14.077  -0.572  1.00 24.65           H
HETATM  370  H3' XCI B   2      17.726 -13.053   2.258  1.00 25.32           H
HETATM  371  H4' XCI B   2      16.987 -15.755   1.092  1.00 26.03           H
HETATM  372  H5' XCI B   2      16.941 -15.752   3.517  1.00 26.70           H
HETATM  373  H6  XCI B   2      14.581 -12.493   1.799  1.00 25.13           H
HETATM  374  H71 XCI B   2      12.909  -9.274   2.380  1.00 24.95           H
HETATM  375  H72 XCI B   2      12.364 -10.913   2.303  1.00 24.95           H
HETATM  376  H73 XCI B   2      13.708 -10.495   3.308  1.00 24.95           H
HETATM  377 H2'' XCI B   2      18.255 -12.397   0.025  1.00 24.65           H
HETATM  378 H5'' XCI B   2      15.326 -15.951   2.832  1.00 26.70           H
ATOM    379  P    DC B   3      20.307 -13.841   2.537  1.00 24.77           P
ANISOU  379  P    DC B   3     3530   3808   2072   -457   -521   -543       P
ATOM    380  OP1  DC B   3      21.438 -14.787   2.646  1.00 25.74           O
ANISOU  380  OP1  DC B   3     3701   3960   2117   -477   -463   -534       O
ATOM    381  OP2  DC B   3      19.780 -13.162   3.743  1.00 23.93           O
ANISOU  381  OP2  DC B   3     3271   3760   2061   -548   -665   -605       O
ATOM    382  O5'  DC B   3      20.691 -12.717   1.464  1.00 24.63           O
ANISOU  382  O5'  DC B   3     3583   3707   2067   -334   -487   -604       O
ATOM    383  C5'  DC B   3      21.394 -13.077   0.284  1.00 24.29           C
ANISOU  383  C5'  DC B   3     3503   3665   2059   -462   -352   -536       C
ATOM    384  C4'  DC B   3      21.621 -11.871  -0.612  1.00 23.85           C
ANISOU  384  C4'  DC B   3     3439   3584   2040   -521   -191   -292       C
ATOM    385  O4'  DC B   3      20.348 -11.369  -1.096  1.00 23.84           O
ANISOU  385  O4'  DC B   3     3462   3610   1986   -375   -194   -214       O
ATOM    386  C3'  DC B   3      22.262 -10.671   0.059  1.00 24.66           C
ANISOU  386  C3'  DC B   3     3463   3808   2099   -332   -133   -200       C
ATOM    387  O3'  DC B   3      23.672 -10.807   0.144  1.00 25.59           O
ANISOU  387  O3'  DC B   3     3419   4098   2207   -167    -96   -148       O
ATOM    388  C2'  DC B   3      21.840  -9.541  -0.865  1.00 24.54           C
ANISOU  388  C2'  DC B   3     3472   3798   2052   -475   -210   -280       C
ATOM    389  C1'  DC B   3      20.432  -9.959  -1.278  1.00 24.15           C
ANISOU  389  C1'  DC B   3     3496   3654   2025   -453   -257   -308       C
ATOM    390  N1   DC B   3      19.365  -9.301  -0.473  1.00 23.97           N
ANISOU  390  N1   DC B   3     3521   3511   2077   -477   -357   -413       N
ATOM    391  C2   DC B   3      18.778  -8.121  -0.938  1.00 24.19           C
ANISOU  391  C2   DC B   3     3562   3489   2141   -477   -347   -413       C
ATOM    392  O2   DC B   3      19.148  -7.647  -2.019  1.00 23.84           O
ANISOU  392  O2   DC B   3     3500   3380   2177   -474   -238   -262       O
ATOM    393  N3   DC B   3      17.813  -7.529  -0.191  1.00 24.61           N
ANISOU  393  N3   DC B   3     3634   3564   2153   -499   -458   -528       N
ATOM    394  C4   DC B   3      17.441  -8.071   0.970  1.00 23.64           C
ANISOU  394  C4   DC B   3     3497   3336   2148   -800   -485   -497       C
ATOM    395  N4   DC B   3      16.486  -7.453   1.671  1.00 23.21           N
ANISOU  395  N4   DC B   3     3368   3278   2174   -892   -450   -468       N
ATOM    396  C5   DC B   3      18.033  -9.271   1.462  1.00 23.41           C
ANISOU  396  C5   DC B   3     3472   3313   2111   -773   -519   -488       C
ATOM    397  C6   DC B   3      18.984  -9.843   0.718  1.00 23.58           C
ANISOU  397  C6   DC B   3     3482   3396   2080   -586   -480   -489       C
ATOM    398  H5'  DC B   3      20.880 -13.741  -0.202  1.00 29.10           H
ATOM    399 H5''  DC B   3      22.252 -13.457   0.529  1.00 29.10           H
ATOM    400  H4'  DC B   3      22.165 -12.138  -1.370  1.00 28.58           H
ATOM    401  H3'  DC B   3      21.883 -10.540   0.942  1.00 29.55           H
ATOM    402  H2'  DC B   3      21.822  -8.697  -0.390  1.00 29.40           H
ATOM    403 H2''  DC B   3      22.425  -9.492  -1.637  1.00 29.40           H
ATOM    404  H1'  DC B   3      20.300  -9.751  -2.216  1.00 28.94           H
ATOM    405  H41  DC B   3      16.226  -7.779   2.423  1.00 27.81           H
ATOM    406  H42  DC B   3      16.132  -6.729   1.370  1.00 27.81           H
ATOM    407  H5   DC B   3      17.768  -9.642   2.273  1.00 28.05           H
ATOM    408  H6   DC B   3      19.386 -10.628   1.013  1.00 28.25           H
ATOM    409  P    DC B   4      24.494  -9.936   1.215  1.00 25.29           P
ANISOU  409  P    DC B   4     3354   3957   2296   -581   -190   -387       P
ATOM    410  OP1  DC B   4      25.907 -10.366   1.147  1.00 26.42           O
ANISOU  410  OP1  DC B   4     3617   4087   2334   -527    -35   -361       O
ATOM    411  OP2  DC B   4      23.762 -10.003   2.500  1.00 25.95           O
ANISOU  411  OP2  DC B   4     3341   4144   2373   -649   -362   -628       O
ATOM    412  O5'  DC B   4      24.383  -8.437   0.666  1.00 24.31           O
ANISOU  412  O5'  DC B   4     3175   3800   2260   -430   -267   -382       O
ATOM    413  C5'  DC B   4      25.104  -8.059  -0.498  1.00 24.45           C
ANISOU  413  C5'  DC B   4     3262   3769   2257   -282   -322   -486       C
ATOM    414  C4'  DC B   4      24.750  -6.648  -0.941  1.00 24.53           C
ANISOU  414  C4'  DC B   4     3289   3765   2265   -169   -287   -404       C
ATOM    415  O4'  DC B   4      23.321  -6.535  -1.159  1.00 23.96           O
ANISOU  415  O4'  DC B   4     3227   3643   2235   -242   -322   -431       O
ATOM    416  C3'  DC B   4      25.048  -5.551   0.060  1.00 25.01           C
ANISOU  416  C3'  DC B   4     3343   3833   2328    -87   -227   -255       C
ATOM    417  O3'  DC B   4      26.423  -5.198   0.064  1.00 25.00           O
ANISOU  417  O3'  DC B   4     3240   3853   2405   -345   -131   -174       O
ATOM    418  C2'  DC B   4      24.158  -4.428  -0.450  1.00 25.16           C
ANISOU  418  C2'  DC B   4     3418   3836   2305    -70   -322   -308       C
ATOM    419  C1'  DC B   4      22.927  -5.181  -0.957  1.00 24.26           C
ANISOU  419  C1'  DC B   4     3291   3669   2259   -274   -397   -425       C
ATOM    420  N1   DC B   4      21.783  -5.139  -0.004  1.00 23.41           N
ANISOU  420  N1   DC B   4     3200   3459   2237   -498   -505   -545       N
ATOM    421  C2   DC B   4      21.005  -3.981   0.084  1.00 23.12           C
ANISOU  421  C2   DC B   4     3213   3346   2226   -609   -547   -634       C
ATOM    422  O2   DC B   4      21.276  -3.018  -0.643  1.00 23.11           O
ANISOU  422  O2   DC B   4     3174   3410   2196   -530   -534   -583       O
ATOM    423  N3   DC B   4      19.970  -3.948   0.958  1.00 23.56           N
ANISOU  423  N3   DC B   4     3319   3381   2252   -528   -593   -732       N
ATOM    424  C4   DC B   4      19.709  -5.007   1.723  1.00 23.46           C
ANISOU  424  C4   DC B   4     3304   3347   2263   -505   -546   -693       C
ATOM    425  N4   DC B   4      18.678  -4.926   2.570  1.00 23.60           N
ANISOU  425  N4   DC B   4     3313   3368   2286   -449   -421   -646       N
ATOM    426  C5   DC B   4      20.494  -6.196   1.653  1.00 23.43           C
ANISOU  426  C5   DC B   4     3207   3444   2251   -491   -604   -653       C
ATOM    427  C6   DC B   4      21.512  -6.217   0.786  1.00 23.78           C
ANISOU  427  C6   DC B   4     3180   3614   2242   -357   -585   -603       C
ATOM    428  H5'  DC B   4      24.895  -8.678  -1.215  1.00 29.29           H
ATOM    429 H5''  DC B   4      26.055  -8.103  -0.310  1.00 29.29           H
ATOM    430  H4'  DC B   4      25.212  -6.452  -1.771  1.00 29.39           H
ATOM    431  H3'  DC B   4      24.767  -5.823   0.948  1.00 29.98           H
ATOM    432  H2'  DC B   4      23.919  -3.826   0.270  1.00 30.15           H
ATOM    433 H2''  DC B   4      24.590  -3.949  -1.174  1.00 30.15           H
ATOM    434  H1'  DC B   4      22.649  -4.801  -1.805  1.00 29.07           H
ATOM    435  H41  DC B   4      18.485  -5.593   3.077  1.00 28.28           H
ATOM    436  H42  DC B   4      18.208  -4.207   2.608  1.00 28.28           H
ATOM    437  H5   DC B   4      20.304  -6.931   2.191  1.00 28.07           H
ATOM    438  H6   DC B   4      22.041  -6.978   0.720  1.00 28.50           H
ATOM    439  P    DC B   5      27.059  -4.483   1.354  1.00 25.64           P
ANISOU  439  P    DC B   5     3293   3972   2478   -331    -88   -226       P
ATOM    440  OP1  DC B   5      28.518  -4.383   1.138  1.00 27.04           O
ANISOU  440  OP1  DC B   5     3526   4200   2546   -200     46   -172       O
ATOM    441  OP2  DC B   5      26.535  -5.175   2.552  1.00 26.12           O
ANISOU  441  OP2  DC B   5     3315   4056   2555   -238   -141   -339       O
ATOM    442  O5'  DC B   5      26.432  -3.012   1.331  1.00 24.85           O
ANISOU  442  O5'  DC B   5     3175   3886   2382   -184   -195   -251       O
ATOM    443  C5'  DC B   5      26.822  -2.093   0.323  1.00 24.37           C
ANISOU  443  C5'  DC B   5     3195   3760   2306   -119   -261   -285       C
ATOM    444  C4'  DC B   5      26.135  -0.751   0.505  1.00 24.18           C
ANISOU  444  C4'  DC B   5     3276   3654   2256   -113   -244   -240       C
ATOM    445  O4'  DC B   5      24.708  -0.886   0.266  1.00 23.84           O
ANISOU  445  O4'  DC B   5     3275   3573   2211    -92   -259   -210       O
ATOM    446  C3'  DC B   5      26.217  -0.158   1.898  1.00 24.37           C
ANISOU  446  C3'  DC B   5     3322   3674   2264    -56   -163   -162       C
ATOM    447  O3'  DC B   5      27.460   0.479   2.130  1.00 24.99           O
ANISOU  447  O3'  DC B   5     3412   3750   2334    -31    -46   -126       O
ATOM    448  C2'  DC B   5      25.051   0.812   1.875  1.00 23.72           C
ANISOU  448  C2'  DC B   5     3262   3544   2207    -87   -256   -182       C
ATOM    449  C1'  DC B   5      23.999   0.016   1.111  1.00 23.77           C
ANISOU  449  C1'  DC B   5     3303   3552   2178    -44   -361   -294       C
ATOM    450  N1   DC B   5      23.099  -0.764   2.002  1.00 23.55           N
ANISOU  450  N1   DC B   5     3311   3501   2137    -38   -563   -542       N
ATOM    451  C2   DC B   5      21.982  -0.144   2.570  1.00 22.90           C
ANISOU  451  C2   DC B   5     3121   3480   2099   -127   -517   -599       C
ATOM    452  O2   DC B   5      21.754   1.044   2.311  1.00 22.59           O
ANISOU  452  O2   DC B   5     3152   3385   2045   -205   -416   -490       O
ATOM    453  N3   DC B   5      21.177  -0.864   3.387  1.00 22.44           N
ANISOU  453  N3   DC B   5     2988   3393   2145   -195   -538   -729       N
ATOM    454  C4   DC B   5      21.457  -2.142   3.644  1.00 22.81           C
ANISOU  454  C4   DC B   5     3091   3384   2191   -217   -551   -753       C
ATOM    455  N4   DC B   5      20.635  -2.812   4.459  1.00 22.60           N
ANISOU  455  N4   DC B   5     3086   3303   2196   -330   -511   -717       N
ATOM    456  C5   DC B   5      22.594  -2.790   3.079  1.00 23.27           C
ANISOU  456  C5   DC B   5     3232   3411   2198   -226   -616   -705       C
ATOM    457  C6   DC B   5      23.382  -2.069   2.275  1.00 23.56           C
ANISOU  457  C6   DC B   5     3322   3463   2168   -132   -656   -637       C
ATOM    458  H5'  DC B   5      26.586  -2.455  -0.545  1.00 29.21           H
ATOM    459 H5''  DC B   5      27.783  -1.966   0.364  1.00 29.21           H
ATOM    460  H4'  DC B   5      26.504  -0.118  -0.131  1.00 28.97           H
ATOM    461  H3'  DC B   5      26.064  -0.847   2.563  1.00 29.20           H
ATOM    462  H2'  DC B   5      24.749   1.011   2.775  1.00 28.43           H
ATOM    463 H2''  DC B   5      25.285   1.623   1.398  1.00 28.43           H
ATOM    464  H1'  DC B   5      23.470   0.618   0.567  1.00 28.49           H
ATOM    465  H41  DC B   5      19.951  -2.417   4.799  1.00 27.07           H
ATOM    466  H42  DC B   5      20.791  -3.638   4.643  1.00 27.07           H
ATOM    467  H5   DC B   5      22.782  -3.682   3.264  1.00 27.88           H
ATOM    468  H6   DC B   5      24.131  -2.465   1.892  1.00 28.24           H
ATOM    469  P    DG B   6      28.089   0.473   3.609  1.00 25.81           P
ANISOU  469  P    DG B   6     3545   3898   2363     70    -74   -186       P
ATOM    470  OP1  DG B   6      29.429   1.094   3.529  1.00 25.57           O
ANISOU  470  OP1  DG B   6     3524   3778   2413   -179      2   -297       O
ATOM    471  OP2  DG B   6      27.936  -0.894   4.155  1.00 26.32           O
ANISOU  471  OP2  DG B   6     3648   3944   2408    164   -151   -277       O
ATOM    472  O5'  DG B   6      27.123   1.438   4.442  1.00 25.49           O
ANISOU  472  O5'  DG B   6     3477   3941   2266   -100   -159     41       O
ATOM    473  C5'  DG B   6      27.133   2.832   4.185  1.00 24.71           C
ANISOU  473  C5'  DG B   6     3464   3768   2158    -95   -246    286       C
ATOM    474  C4'  DG B   6      26.091   3.557   5.019  1.00 23.97           C
ANISOU  474  C4'  DG B   6     3373   3647   2086   -187   -301    321       C
ATOM    475  O4'  DG B   6      24.755   3.186   4.584  1.00 23.69           O
ANISOU  475  O4'  DG B   6     3412   3594   1996   -127   -422    371       O
ATOM    476  C3'  DG B   6      26.089   3.227   6.498  1.00 24.44           C
ANISOU  476  C3'  DG B   6     3357   3796   2131   -194   -234    165       C
ATOM    477  O3'  DG B   6      27.127   3.896   7.200  1.00 23.95           O
ANISOU  477  O3'  DG B   6     3234   3691   2176   -487   -110     13       O
ATOM    478  C2'  DG B   6      24.702   3.699   6.894  1.00 24.50           C
ANISOU  478  C2'  DG B   6     3436   3788   2083   -152   -384    183       C
ATOM    479  C1'  DG B   6      23.871   3.232   5.703  1.00 23.89           C
ANISOU  479  C1'  DG B   6     3404   3691   1983   -223   -544    211       C
ATOM    480  N9   DG B   6      23.286   1.912   5.909  1.00 23.00           N
ANISOU  480  N9   DG B   6     3299   3567   1874   -339   -763     46       N
ATOM    481  C8   DG B   6      23.770   0.709   5.457  1.00 22.60           C
ANISOU  481  C8   DG B   6     3233   3536   1817   -353   -792     38       C
ATOM    482  N7   DG B   6      23.038  -0.311   5.814  1.00 22.51           N
ANISOU  482  N7   DG B   6     3277   3472   1802   -230   -808     64       N
ATOM    483  C5   DG B   6      22.010   0.252   6.559  1.00 22.28           C
ANISOU  483  C5   DG B   6     3196   3417   1852   -343   -867    -37       C
ATOM    484  C6   DG B   6      20.912  -0.359   7.209  1.00 21.91           C
ANISOU  484  C6   DG B   6     3064   3341   1920   -490   -832   -119       C
ATOM    485  O6   DG B   6      20.619  -1.561   7.258  1.00 21.57           O
ANISOU  485  O6   DG B   6     3021   3211   1962   -597   -838   -185       O
ATOM    486  N1   DG B   6      20.109   0.578   7.852  1.00 21.86           N
ANISOU  486  N1   DG B   6     3030   3341   1934   -467   -762     21       N
ATOM    487  C2   DG B   6      20.339   1.932   7.867  1.00 22.20           C
ANISOU  487  C2   DG B   6     3062   3410   1961   -414   -758    138       C
ATOM    488  N2   DG B   6      19.454   2.678   8.540  1.00 22.28           N
ANISOU  488  N2   DG B   6     3168   3275   2021   -312   -668    305       N
ATOM    489  N3   DG B   6      21.362   2.517   7.262  1.00 22.44           N
ANISOU  489  N3   DG B   6     3104   3506   1916   -309   -880      1       N
ATOM    490  C4   DG B   6      22.154   1.619   6.631  1.00 22.50           C
ANISOU  490  C4   DG B   6     3202   3477   1870   -374   -874    -15       C
ATOM    491  H5'  DG B   6      26.947   2.982   3.245  1.00 29.61           H
ATOM    492 H5''  DG B   6      28.011   3.187   4.396  1.00 29.61           H
ATOM    493  H4'  DG B   6      26.206   4.514   4.908  1.00 28.72           H
ATOM    494  H3'  DG B   6      26.163   2.268   6.625  1.00 29.28           H
ATOM    495  H2'  DG B   6      24.409   3.267   7.712  1.00 29.35           H
ATOM    496 H2''  DG B   6      24.675   4.665   6.978  1.00 29.35           H
ATOM    497  H1'  DG B   6      23.165   3.875   5.530  1.00 28.63           H
ATOM    498  H8   DG B   6      24.538   0.630   4.939  1.00 27.07           H
ATOM    499  H1   DG B   6      19.418   0.287   8.273  1.00 26.19           H
ATOM    500  H21  DG B   6      18.751   2.314   8.874  1.00 26.69           H
ATOM    501  H22  DG B   6      19.588   3.522   8.637  1.00 26.69           H
ATOM    502  P    DG B   7      27.794   3.191   8.481  1.00 23.78           P
ANISOU  502  P    DG B   7     3278   3626   2132   -611   -186    -21       P
ATOM    503  OP1  DG B   7      28.929   4.035   8.912  1.00 25.58           O
ANISOU  503  OP1  DG B   7     3516   4043   2159    -58      5    266       O
ATOM    504  OP2  DG B   7      28.020   1.767   8.155  1.00 24.94           O
ANISOU  504  OP2  DG B   7     3303   4016   2155   -460   -209    -47       O
ATOM    505  O5'  DG B   7      26.648   3.258   9.593  1.00 24.26           O
ANISOU  505  O5'  DG B   7     3387   3748   2081   -398   -417    -58       O
ATOM    506  C5'  DG B   7      26.264   4.515  10.128  1.00 24.17           C
ANISOU  506  C5'  DG B   7     3466   3703   2015   -144   -512    122       C
ATOM    507  C4'  DG B   7      24.962   4.418  10.904  1.00 23.51           C
ANISOU  507  C4'  DG B   7     3407   3597   1930   -104   -580    267       C
ATOM    508  O4'  DG B   7      23.917   3.854  10.065  1.00 22.92           O
ANISOU  508  O4'  DG B   7     3287   3583   1838   -124   -736    225       O
ATOM    509  C3'  DG B   7      24.979   3.499  12.111  1.00 23.38           C
ANISOU  509  C3'  DG B   7     3397   3562   1924   -147   -560    374       C
ATOM    510  O3'  DG B   7      25.617   4.093  13.233  1.00 23.47           O
ANISOU  510  O3'  DG B   7     3375   3575   1967   -200   -526    296       O
ATOM    511  C2'  DG B   7      23.492   3.281  12.321  1.00 23.34           C
ANISOU  511  C2'  DG B   7     3373   3622   1874    -62   -679    393       C
ATOM    512  C1'  DG B   7      23.003   3.127  10.885  1.00 23.06           C
ANISOU  512  C1'  DG B   7     3301   3636   1825   -128   -835    282       C
ATOM    513  N9   DG B   7      22.968   1.736  10.454  1.00 22.82           N
ANISOU  513  N9   DG B   7     3280   3591   1800   -287  -1024    278       N
ATOM    514  C8   DG B   7      23.852   1.097   9.620  1.00 23.09           C
ANISOU  514  C8   DG B   7     3342   3627   1804   -283  -1072    312       C
ATOM    515  N7   DG B   7      23.570  -0.164   9.436  1.00 23.79           N
ANISOU  515  N7   DG B   7     3407   3789   1841   -232  -1063    352       N
ATOM    516  C5   DG B   7      22.435  -0.374  10.208  1.00 23.74           C
ANISOU  516  C5   DG B   7     3408   3736   1875   -106  -1029    336       C
ATOM    517  C6   DG B   7      21.670  -1.547  10.408  1.00 23.46           C
ANISOU  517  C6   DG B   7     3379   3568   1967   -144   -956    440       C
ATOM    518  O6   DG B   7      21.849  -2.672   9.926  1.00 23.76           O
ANISOU  518  O6   DG B   7     3419   3528   2082    163   -830    612       O
ATOM    519  N1   DG B   7      20.598  -1.322  11.268  1.00 23.49           N
ANISOU  519  N1   DG B   7     3394   3602   1930   -136  -1041    385       N
ATOM    520  C2   DG B   7      20.305  -0.117  11.859  1.00 23.17           C
ANISOU  520  C2   DG B   7     3337   3537   1929   -212  -1071    353       C
ATOM    521  N2   DG B   7      19.232  -0.091  12.661  1.00 23.32           N
ANISOU  521  N2   DG B   7     3356   3503   2001    -89  -1079    327       N
ATOM    522  N3   DG B   7      21.013   0.987  11.679  1.00 23.27           N
ANISOU  522  N3   DG B   7     3330   3651   1862   -104  -1079    313       N
ATOM    523  C4   DG B   7      22.058   0.784  10.845  1.00 23.54           C
ANISOU  523  C4   DG B   7     3356   3754   1834    -68  -1064    286       C
ATOM    524  H5'  DG B   7      26.153   5.148   9.401  1.00 28.96           H
ATOM    525 H5''  DG B   7      26.963   4.833  10.721  1.00 28.96           H
ATOM    526  H4'  DG B   7      24.695   5.306  11.187  1.00 28.17           H
ATOM    527  H3'  DG B   7      25.410   2.660  11.885  1.00 28.02           H
ATOM    528  H2'  DG B   7      23.329   2.473  12.832  1.00 27.97           H
ATOM    529 H2''  DG B   7      23.085   4.052  12.745  1.00 27.97           H
ATOM    530  H1'  DG B   7      22.117   3.514  10.802  1.00 27.63           H
ATOM    531  H8   DG B   7      24.574   1.523   9.217  1.00 27.67           H
ATOM    532  H1   DG B   7      20.082  -1.987  11.443  1.00 28.15           H
ATOM    533  H21  DG B   7      18.663  -0.734  12.639  1.00 27.94           H
ATOM    534  H22  DG B   7      19.111   0.572  13.196  1.00 27.94           H
ATOM    535  P    DG B   8      26.328   3.154  14.327  1.00 24.30           P
ANISOU  535  P    DG B   8     3451   3789   1993    -45   -597    155       P
ATOM    536  OP1  DG B   8      26.976   4.041  15.317  1.00 25.38           O
ANISOU  536  OP1  DG B   8     3511   4051   2082    126   -459    218       O
ATOM    537  OP2  DG B   8      27.132   2.143  13.610  1.00 24.42           O
ANISOU  537  OP2  DG B   8     3404   3916   1958    -19   -798    -37       O
ATOM    538  O5'  DG B   8      25.109   2.397  15.035  1.00 24.16           O
ANISOU  538  O5'  DG B   8     3578   3605   1995    183   -599    250       O
ATOM    539  C5'  DG B   8      24.208   3.131  15.852  1.00 23.76           C
ANISOU  539  C5'  DG B   8     3542   3504   1981    335   -555    294       C
ATOM    540  C4'  DG B   8      23.030   2.278  16.297  1.00 23.24           C
ANISOU  540  C4'  DG B   8     3458   3430   1941    322   -555    307       C
ATOM    541  O4'  DG B   8      22.434   1.612  15.157  1.00 22.62           O
ANISOU  541  O4'  DG B   8     3345   3346   1904    264   -658    390       O
ATOM    542  C3'  DG B   8      23.362   1.139  17.242  1.00 23.16           C
ANISOU  542  C3'  DG B   8     3529   3350   1922    232   -463    288       C
ATOM    543  O3'  DG B   8      23.541   1.598  18.579  1.00 23.23           O
ANISOU  543  O3'  DG B   8     3620   3285   1921     76   -346    267       O
ATOM    544  C2'  DG B   8      22.136   0.252  17.082  1.00 22.95           C
ANISOU  544  C2'  DG B   8     3449   3382   1890    302   -570    319       C
ATOM    545  C1'  DG B   8      21.787   0.423  15.601  1.00 22.87           C
ANISOU  545  C1'  DG B   8     3349   3478   1861    389   -711    359       C
ATOM    546  N9   DG B   8      22.223  -0.700  14.776  1.00 21.86           N
ANISOU  546  N9   DG B   8     3213   3322   1769    412   -895    281       N
ATOM    547  C8   DG B   8      23.283  -0.729  13.903  1.00 21.57           C
ANISOU  547  C8   DG B   8     3178   3310   1706    462   -969    252       C
ATOM    548  N7   DG B   8      23.434  -1.881  13.309  1.00 21.21           N
ANISOU  548  N7   DG B   8     3132   3236   1690    394   -983    243       N
ATOM    549  C5   DG B   8      22.411  -2.667  13.825  1.00 21.75           C
ANISOU  549  C5   DG B   8     3208   3322   1735    558   -928    279       C
ATOM    550  C6   DG B   8      22.069  -4.013  13.554  1.00 21.64           C
ANISOU  550  C6   DG B   8     3215   3214   1792    522   -819    273       C
ATOM    551  O6   DG B   8      22.620  -4.805  12.778  1.00 20.71           O
ANISOU  551  O6   DG B   8     3060   3023   1785    414   -686    206       O
ATOM    552  N1   DG B   8      20.962  -4.423  14.294  1.00 22.19           N
ANISOU  552  N1   DG B   8     3360   3222   1850    615   -859    259       N
ATOM    553  C2   DG B   8      20.274  -3.632  15.182  1.00 21.88           C
ANISOU  553  C2   DG B   8     3241   3233   1841    596   -862    274       C
ATOM    554  N2   DG B   8      19.231  -4.202  15.802  1.00 21.78           N
ANISOU  554  N2   DG B   8     3227   3201   1849    731   -851    329       N
ATOM    555  N3   DG B   8      20.584  -2.369  15.444  1.00 21.70           N
ANISOU  555  N3   DG B   8     3207   3236   1803    619   -900    208       N
ATOM    556  C4   DG B   8      21.659  -1.955  14.731  1.00 21.76           C
ANISOU  556  C4   DG B   8     3211   3290   1766    574   -938    226       C
ATOM    557  H5'  DG B   8      23.876   3.892  15.351  1.00 28.47           H
ATOM    558 H5''  DG B   8      24.681   3.451  16.636  1.00 28.47           H
ATOM    559  H4'  DG B   8      22.365   2.849  16.712  1.00 27.84           H
ATOM    560  H3'  DG B   8      24.155   0.672  16.936  1.00 27.76           H
ATOM    561  H2'  DG B   8      22.352  -0.670  17.278  1.00 27.50           H
ATOM    562 H2''  DG B   8      21.410   0.565  17.644  1.00 27.50           H
ATOM    563  H1'  DG B   8      20.827   0.530  15.511  1.00 27.40           H
ATOM    564  H8   DG B   8      23.836   0.002  13.747  1.00 25.84           H
ATOM    565  H1   DG B   8      20.689  -5.231  14.187  1.00 26.59           H
ATOM    566  H21  DG B   8      19.028  -5.021  15.638  1.00 26.10           H
ATOM    567  H22  DG B   8      18.765  -3.748  16.364  1.00 26.10           H
ATOM    568  P    DA B   9      24.484   0.778  19.590  1.00 23.59           P
ANISOU  568  P    DA B   9     3711   3348   1904    144   -393    125       P
ATOM    569  OP1  DA B   9      24.781   1.664  20.735  1.00 23.67           O
ANISOU  569  OP1  DA B   9     3664   3408   1920    -51   -270    108       O
ATOM    570  OP2  DA B   9      25.598   0.196  18.812  1.00 23.37           O
ANISOU  570  OP2  DA B   9     3814   3146   1919    225   -605   -147       O
ATOM    571  O5'  DA B   9      23.556  -0.425  20.088  1.00 23.11           O
ANISOU  571  O5'  DA B   9     3730   3145   1906    285   -487    102       O
ATOM    572  C5'  DA B   9      22.305  -0.153  20.707  1.00 23.78           C
ANISOU  572  C5'  DA B   9     3789   3265   1982    457   -592    129       C
ATOM    573  C4'  DA B   9      21.563  -1.438  21.040  1.00 24.41           C
ANISOU  573  C4'  DA B   9     3833   3348   2093    502   -603    253       C
ATOM    574  O4'  DA B   9      20.982  -1.992  19.827  1.00 24.18           O
ANISOU  574  O4'  DA B   9     3720   3353   2113    534   -627    414       O
ATOM    575  C3'  DA B   9      22.425  -2.555  21.617  1.00 25.37           C
ANISOU  575  C3'  DA B   9     4028   3412   2198    478   -564    276       C
ATOM    576  O3'  DA B   9      22.522  -2.465  23.033  1.00 26.15           O
ANISOU  576  O3'  DA B   9     4244   3425   2267    363   -575    228       O
ATOM    577  C2'  DA B   9      21.684  -3.799  21.163  1.00 25.00           C
ANISOU  577  C2'  DA B   9     3913   3389   2197    560   -580    362       C
ATOM    578  C1'  DA B   9      21.203  -3.393  19.780  1.00 24.44           C
ANISOU  578  C1'  DA B   9     3714   3399   2172    623   -687    420       C
ATOM    579  N9   DA B   9      22.170  -3.675  18.726  1.00 24.25           N
ANISOU  579  N9   DA B   9     3593   3394   2226    736   -847    451       N
ATOM    580  C8   DA B   9      23.224  -2.895  18.348  1.00 24.72           C
ANISOU  580  C8   DA B   9     3619   3523   2250    910   -900    366       C
ATOM    581  N7   DA B   9      23.931  -3.398  17.367  1.00 24.84           N
ANISOU  581  N7   DA B   9     3652   3499   2286    984   -884    302       N
ATOM    582  C5   DA B   9      23.301  -4.595  17.086  1.00 25.16           C
ANISOU  582  C5   DA B   9     3661   3566   2331    984   -804    436       C
ATOM    583  C6   DA B   9      23.564  -5.605  16.145  1.00 25.26           C
ANISOU  583  C6   DA B   9     3762   3423   2411    980   -708    444       C
ATOM    584  N6   DA B   9      24.581  -5.560  15.278  1.00 25.87           N
ANISOU  584  N6   DA B   9     3956   3419   2454   1109   -582    417       N
ATOM    585  N1   DA B   9      22.741  -6.668  16.129  1.00 25.02           N
ANISOU  585  N1   DA B   9     3648   3455   2402   1039   -784    468       N
ATOM    586  C2   DA B   9      21.723  -6.714  16.997  1.00 24.87           C
ANISOU  586  C2   DA B   9     3590   3497   2363   1147   -823    564       C
ATOM    587  N3   DA B   9      21.375  -5.828  17.925  1.00 24.77           N
ANISOU  587  N3   DA B   9     3565   3528   2318   1085   -853    631       N
ATOM    588  C4   DA B   9      22.213  -4.782  17.917  1.00 24.64           C
ANISOU  588  C4   DA B   9     3571   3504   2287    899   -851    539       C
ATOM    589  H5'  DA B   9      21.762   0.380  20.105  1.00 28.50           H
ATOM    590 H5''  DA B   9      22.457   0.347  21.524  1.00 28.50           H
ATOM    591  H4'  DA B   9      20.850  -1.236  21.666  1.00 29.25           H
ATOM    592  H3'  DA B   9      23.309  -2.532  21.220  1.00 30.40           H
ATOM    593  H2'  DA B   9      22.283  -4.558  21.111  1.00 29.96           H
ATOM    594 H2''  DA B   9      20.934  -3.987  21.748  1.00 29.96           H
ATOM    595  H1'  DA B   9      20.368  -3.845  19.582  1.00 29.28           H
ATOM    596  H8   DA B   9      23.418  -2.079  18.744  1.00 29.62           H
ATOM    597  H61  DA B   9      24.701  -6.205  14.722  1.00 31.00           H
ATOM    598  H62  DA B   9      25.115  -4.886  15.277  1.00 31.00           H
ATOM    599  H2   DA B   9      21.184  -7.470  16.943  1.00 29.80           H
ATOM    600  P    DC B  10      23.730  -3.196  23.799  1.00 26.48           P
ANISOU  600  P    DC B  10     4309   3483   2268    429   -616    240       P
ATOM    601  OP1  DC B  10      23.618  -2.855  25.232  1.00 26.77           O
ANISOU  601  OP1  DC B  10     4390   3513   2270    305   -591    252       O
ATOM    602  OP2  DC B  10      24.979  -2.892  23.065  1.00 27.04           O
ANISOU  602  OP2  DC B  10     4315   3666   2293    563   -631    303       O
ATOM    603  O5'  DC B  10      23.418  -4.755  23.610  1.00 26.00           O
ANISOU  603  O5'  DC B  10     4154   3481   2244    302   -696     48       O
ATOM    604  C5'  DC B  10      22.241  -5.320  24.181  1.00 25.35           C
ANISOU  604  C5'  DC B  10     3923   3470   2237    133   -729      7       C
ATOM    605  C4'  DC B  10      22.033  -6.750  23.709  1.00 24.66           C
ANISOU  605  C4'  DC B  10     3812   3290   2267     21   -696     55       C
ATOM    606  O4'  DC B  10      21.855  -6.765  22.270  1.00 24.53           O
ANISOU  606  O4'  DC B  10     3842   3213   2264    160   -751     25       O
ATOM    607  C3'  DC B  10      23.195  -7.692  23.967  1.00 24.85           C
ANISOU  607  C3'  DC B  10     3816   3316   2310     63   -594     37       C
ATOM    608  O3'  DC B  10      23.121  -8.252  25.273  1.00 25.65           O
ANISOU  608  O3'  DC B  10     3941   3429   2374    167   -349    181       O
ATOM    609  C2'  DC B  10      23.024  -8.741  22.875  1.00 24.52           C
ANISOU  609  C2'  DC B  10     3759   3280   2279    187   -723    -71       C
ATOM    610  C1'  DC B  10      22.408  -7.951  21.722  1.00 23.93           C
ANISOU  610  C1'  DC B  10     3732   3112   2247    254   -798    -70       C
ATOM    611  N1   DC B  10      23.391  -7.574  20.666  1.00 23.42           N
ANISOU  611  N1   DC B  10     3591   3108   2201    308   -906   -168       N
ATOM    612  C2   DC B  10      23.509  -8.359  19.513  1.00 23.16           C
ANISOU  612  C2   DC B  10     3554   3063   2183    296   -910   -243       C
ATOM    613  O2   DC B  10      22.789  -9.357  19.387  1.00 22.99           O
ANISOU  613  O2   DC B  10     3582   2976   2178    411   -915   -293       O
ATOM    614  N3   DC B  10      24.408  -8.000  18.563  1.00 22.82           N
ANISOU  614  N3   DC B  10     3490   3021   2158    264   -910   -251       N
ATOM    615  C4   DC B  10      25.168  -6.917  18.738  1.00 22.98           C
ANISOU  615  C4   DC B  10     3454   3131   2145    253   -964   -216       C
ATOM    616  N4   DC B  10      26.040  -6.603  17.776  1.00 23.15           N
ANISOU  616  N4   DC B  10     3517   3148   2129    249  -1052   -298       N
ATOM    617  C5   DC B  10      25.063  -6.107  19.907  1.00 23.00           C
ANISOU  617  C5   DC B  10     3446   3151   2140    340   -966   -195       C
ATOM    618  C6   DC B  10      24.173  -6.470  20.835  1.00 23.03           C
ANISOU  618  C6   DC B  10     3488   3097   2166    282   -970   -223       C
ATOM    619  H5'  DC B  10      21.474  -4.785  23.922  1.00 30.37           H
ATOM    620 H5''  DC B  10      22.322  -5.313  25.148  1.00 30.37           H
ATOM    621  H4'  DC B  10      21.236  -7.109  24.130  1.00 29.55           H
ATOM    622  H3'  DC B  10      24.036  -7.223  23.850  1.00 29.78           H
ATOM    623 HO3'  DC B  10      23.784  -8.209  25.787  1.00 30.73           H
ATOM    624  H2'  DC B  10      23.884  -9.109  22.617  1.00 29.39           H
ATOM    625 H2''  DC B  10      22.423  -9.444  23.167  1.00 29.39           H
ATOM    626  H1'  DC B  10      21.697  -8.476  21.322  1.00 28.67           H
ATOM    627  H41  DC B  10      26.543  -5.911  17.861  1.00 27.73           H
ATOM    628  H42  DC B  10      26.098  -7.093  17.072  1.00 27.73           H
ATOM    629  H5   DC B  10      25.596  -5.353  20.020  1.00 27.55           H
ATOM    630  H6   DC B  10      24.083  -5.959  21.607  1.00 27.60           H
TER
HETATM  631  C11 SPM C   1      15.802 -13.620   8.236  1.00 36.43           C
ANISOU  631  C11 SPM C   1     5036   4965   3839     62  -1065    -50       C
HETATM  632  C12 SPM C   1      15.235 -12.210   8.361  1.00 36.46           C
ANISOU  632  C12 SPM C   1     5055   4943   3854     86   -995    -33       C
HETATM  633  C13 SPM C   1      13.711 -12.234   8.381  1.00 36.73           C
ANISOU  633  C13 SPM C   1     5093   4981   3881    144   -876     34       C
HETATM  634  C2  SPM C   1      24.321 -14.128   4.133  1.00 36.69           C
ANISOU  634  C2  SPM C   1     4863   5127   3952    -94  -1356   -154       C
HETATM  635  C3  SPM C   1      23.406 -13.175   4.896  1.00 36.42           C
ANISOU  635  C3  SPM C   1     4818   5110   3910   -145  -1319   -184       C
HETATM  636  C4  SPM C   1      22.281 -13.936   5.588  1.00 36.63           C
ANISOU  636  C4  SPM C   1     4904   5134   3879   -108  -1226   -157       C
HETATM  637  C6  SPM C   1      20.012 -13.558   6.648  1.00 37.33           C
ANISOU  637  C6  SPM C   1     5111   5207   3866    -38  -1052   -139       C
HETATM  638  C7  SPM C   1      19.836 -15.073   6.594  1.00 37.07           C
ANISOU  638  C7  SPM C   1     5065   5162   3858   -158  -1037   -198       C
HETATM  639  C8  SPM C   1      18.434 -15.502   7.017  1.00 37.01           C
ANISOU  639  C8  SPM C   1     5069   5140   3854    -88  -1010   -172       C
HETATM  640  C9  SPM C   1      17.994 -14.844   8.321  1.00 37.01           C
ANISOU  640  C9  SPM C   1     5072   5134   3854     31   -999    -92       C
HETATM  641  N1  SPM C   1      25.271 -13.373   3.339  1.00 36.81           N
ANISOU  641  N1  SPM C   1     4919   5083   3983   -102  -1374   -138       N
HETATM  642  N10 SPM C   1      17.247 -13.620   8.099  1.00 36.66           N
ANISOU  642  N10 SPM C   1     5052   5033   3843     89  -1042    -43       N
HETATM  643  N14 SPM C   1      13.206 -11.062   9.070  1.00 36.98           N
ANISOU  643  N14 SPM C   1     5112   5034   3904     33   -789     69       N
HETATM  644  N5  SPM C   1      21.138 -13.083   5.862  1.00 37.19           N
ANISOU  644  N5  SPM C   1     5090   5172   3870    -18  -1108   -108       N
HETATM  645  H21 SPM C   1      24.847 -14.782   4.828  1.00 43.99           H
HETATM  646  H22 SPM C   1      23.713 -14.739   3.474  1.00 43.99           H
HETATM  647  H31 SPM C   1      23.988 -12.630   5.640  1.00 43.66           H
HETATM  648  H32 SPM C   1      22.981 -12.448   4.204  1.00 43.66           H
HETATM  649  H41 SPM C   1      21.977 -14.770   4.957  1.00 43.91           H
HETATM  650  H42 SPM C   1      22.652 -14.350   6.526  1.00 43.91           H
HETATM  651  H61 SPM C   1      20.153 -13.252   7.684  1.00 44.76           H
HETATM  652  H62 SPM C   1      19.101 -13.081   6.286  1.00 44.76           H
HETATM  653  H71 SPM C   1      20.013 -15.424   5.578  1.00 44.44           H
HETATM  654  H72 SPM C   1      20.572 -15.547   7.244  1.00 44.44           H
HETATM  655  H81 SPM C   1      17.727 -15.243   6.229  1.00 44.37           H
HETATM  656  H82 SPM C   1      18.412 -16.585   7.137  1.00 44.37           H
HETATM  657  H91 SPM C   1      17.373 -15.544   8.880  1.00 44.36           H
HETATM  658  H92 SPM C   1      18.871 -14.626   8.930  1.00 44.36           H
HETATM  659  HN0 SPM C   1      17.737 -12.739   8.159  1.00 43.94           H
HETATM  660  HN5 SPM C   1      21.228 -12.090   5.699  1.00 44.59           H
HETATM  661 H111 SPM C   1      15.524 -14.197   9.118  1.00 43.67           H
HETATM  662 H112 SPM C   1      15.359 -14.109   7.368  1.00 43.67           H
HETATM  663 H121 SPM C   1      15.577 -11.606   7.521  1.00 43.71           H
HETATM  664 H122 SPM C   1      15.602 -11.748   9.277  1.00 43.71           H
HETATM  665 H131 SPM C   1      13.364 -13.135   8.887  1.00 44.03           H
HETATM  666 H132 SPM C   1      13.331 -12.250   7.360  1.00 44.03           H
HETATM  667 HN11 SPM C   1      25.252 -12.358   3.354  1.00 44.13           H
HETATM  668 HN12 SPM C   1      25.955 -13.859   2.768  1.00 44.13           H
HETATM  669 HN41 SPM C   1      12.458 -10.514   8.657  1.00 44.33           H
HETATM  670 HN42 SPM C   1      13.602 -10.789   9.964  1.00 44.33           H
HETATM  671 BA    BA D   1      14.097  -3.604   2.116  1.00 22.05          Ba
ANISOU  671 BA    BA D   1     3099   2870   2408   -333     99   -279      Ba
HETATM  672 BA    BA D   2      24.408  -3.737  11.097  1.00 21.03          Ba
ANISOU  672 BA    BA D   2     3043   3018   1931    244   -174    408      Ba
HETATM  673 NA    NA D   3      14.669  -1.749   6.823  1.00 33.04          Na
ANISOU  673 NA    NA D   3     4675   3828   4052    888    707     54      Na
HETATM  674 NA    NA D   4      25.914  -2.465  16.182  1.00 37.46          Na
ANISOU  674 NA    NA D   4     4347   4825   5060    791   -821    146      Na
HETATM  675 CL    CL D   5      11.127  -0.881   3.739  1.00 22.11          Cl
ANISOU  675 CL    CL D   5     2808   2806   2786    314    358   -195      Cl
HETATM  676  O   HOH E   1      23.889  -2.670   6.392  1.00 29.57           O
ANISOU  676  O   HOH E   1     4112   2924   4198    775  -1829    536       O
HETATM  677  O   HOH E   2      10.555  -3.310   0.958  1.00 38.18           O
ANISOU  677  O   HOH E   2     4472   4381   5654    657  -1491   2061       O
HETATM  678  O   HOH E   3      11.752  -2.880   5.098  1.00 34.03           O
ANISOU  678  O   HOH E   3     4012   4790   4126    -60   -464  -1817       O
HETATM  679  O  AHOH E   4      27.657  -2.395   8.704  0.68 10.79           O
ANISOU  679  O  AHOH E   4     1646   1416   1037    186   -187    545       O
HETATM  680  O  BHOH E   4      27.268  -0.820   9.616  0.32 11.81           O
ANISOU  680  O  BHOH E   4     1831   1626   1031    138   -219    565       O
HETATM  681  O   HOH E   5      16.592  -3.628   5.590  1.00 19.32           O
ANISOU  681  O   HOH E   5     3275   2121   1945   -444   1036   -707       O
HETATM  682  O  AHOH E   6      13.486  -1.552   3.930  0.87 31.68           O
ANISOU  682  O  AHOH E   6     6303   2436   3299  -1114   -171   -702       O
HETATM  683  O  BHOH E   6      15.105  -2.203   4.475  0.13 30.03           O
ANISOU  683  O  BHOH E   6     5877   2566   2967  -1421    469   -740       O
HETATM  684  O   HOH E   7      18.328  -7.402   4.586  1.00 34.15           O
ANISOU  684  O   HOH E   7     6084   3892   2998   -797   1723    -51       O
HETATM  685  O   HOH E   9      18.568 -11.384   3.909  1.00 29.59           O
ANISOU  685  O   HOH E   9     4558   4698   1987   -650  -1115    527       O
HETATM  686  O   HOH E  10      28.880   8.632   0.092  1.00 27.72           O
ANISOU  686  O   HOH E  10     4063   4916   1552      1   -319   -583       O
HETATM  687  O   HOH E  11      24.439  -7.040  26.764  1.00 23.67           O
ANISOU  687  O   HOH E  11     3502   3635   1856   -798  -1080    281       O
HETATM  688  O   HOH E  12      22.312  -7.895   9.011  1.00 27.59           O
ANISOU  688  O   HOH E  12     4183   4793   1508    -70   -196    643       O
HETATM  689  O   HOH E  13       3.865  -1.991   2.361  1.00 34.36           O
ANISOU  689  O   HOH E  13     5066   3765   4225    876    -56   1208       O
HETATM  690  O   HOH E  15      15.424  -5.053   3.968  1.00 24.16           O
ANISOU  690  O   HOH E  15     4111   3204   1864  -1595     34   -559       O
HETATM  691  O   HOH E  16      22.857  -1.887  -2.454  1.00 23.54           O
ANISOU  691  O   HOH E  16     3618   3307   2017   -333   -306    951       O
HETATM  692  O   HOH E  17      25.013  -1.934   8.807  1.00 20.61           O
ANISOU  692  O   HOH E  17     3330   2852   1648   1020    727    730       O
HETATM  693  O   HOH E  18       6.627   7.174   4.312  1.00 37.14           O
ANISOU  693  O   HOH E  18     4843   5572   3695  -1102    918     73       O
HETATM  694  O   HOH E  19      11.971 -12.344  12.611  1.00 37.46           O
ANISOU  694  O   HOH E  19     4510   5044   4680  -1040    156   1193       O
HETATM  695  O   HOH E  20      20.908   3.612  19.346  1.00 24.70           O
ANISOU  695  O   HOH E  20     2925   4178   2281     64     29  -1519       O
HETATM  696  O  AHOH E  21      19.724 -10.266  -8.914  0.98 20.58           O
ANISOU  696  O  AHOH E  21     3315   3052   1454   -667    625   -587       O
HETATM  697  O  BHOH E  21      18.777  -8.305  -9.412  0.02 20.70           O
ANISOU  697  O  BHOH E  21     2753   3285   1825    -74   1153   -106       O
HETATM  698  O   HOH E  22       3.846 -11.372   3.796  1.00 35.44           O
ANISOU  698  O   HOH E  22     5636   5635   2194   -212   -679   1212       O
HETATM  699  O   HOH E  24      10.681  -4.344   3.327  1.00 37.72           O
ANISOU  699  O   HOH E  24     6006   5753   2573    398   -967    298       O
HETATM  700  O   HOH E  25       9.717   7.522   4.105  1.00 23.91           O
ANISOU  700  O   HOH E  25     2244   4190   2652     33   -719   1325       O
HETATM  701  O   HOH E  26      30.573  -1.537   4.278  1.00 43.45           O
ANISOU  701  O   HOH E  26     5207   5823   5480   1184   -178     54       O
HETATM  702  O   HOH E  27      28.709 -12.552  -2.562  1.00 34.57           O
ANISOU  702  O   HOH E  27     4737   4834   3563   1351   1422   1985       O
HETATM  703  O   HOH E  28      15.761  -5.434 -13.956  1.00 27.94           O
ANISOU  703  O   HOH E  28     4624   4337   1654   -271   -587   -754       O
HETATM  704  O   HOH E  29      25.913  -4.184  13.366  1.00 19.76           O
ANISOU  704  O   HOH E  29     2051   3117   2340    348  -1095    389       O
HETATM  705  O   HOH E  30      19.398  -6.989   8.730  1.00 29.08           O
ANISOU  705  O   HOH E  30     4511   3986   2553   -723  -1082   1351       O
HETATM  706  O   HOH E  31      23.263  -5.012   8.956  1.00 34.89           O
ANISOU  706  O   HOH E  31     5278   3869   4108   1593   1593   -677       O
HETATM  707  O   HOH E  32      26.939  -4.146   6.951  1.00 30.75           O
ANISOU  707  O   HOH E  32     3273   4766   3643   1543   -273    851       O
HETATM  708  O   HOH E  33      25.697  -1.100  11.556  1.00 30.83           O
ANISOU  708  O   HOH E  33     3708   4892   3113    191   -801   1836       O
HETATM  709  O   HOH E  34      22.922   3.491  20.847  1.00 32.66           O
ANISOU  709  O   HOH E  34     5228   3792   3390      5     53   1940       O
HETATM  710  O   HOH E  35      21.627  -3.886   7.271  1.00 24.37           O
ANISOU  710  O   HOH E  35     3233   2218   3808   1246    110     49       O
HETATM  711  O   HOH E  36       8.049   6.911   6.035  1.00 30.78           O
ANISOU  711  O   HOH E  36     2890   5486   3320   1434   -507   -391       O
HETATM  712  O   HOH E  37      20.058  -1.481  -3.880  1.00 32.06           O
ANISOU  712  O   HOH E  37     5336   4251   2595  -1519    482    994       O
HETATM  713  O   HOH E  38      25.077   6.865  15.633  1.00 36.86           O
ANISOU  713  O   HOH E  38     4434   5413   4159    980    799  -1605       O
HETATM  714  O   HOH E  39      15.834 -11.901  -8.432  1.00 26.89           O
ANISOU  714  O   HOH E  39     3666   3929   2621   2031   1050    960       O
HETATM  715  O   HOH E  41       8.533  -2.092   4.680  1.00 29.02           O
ANISOU  715  O   HOH E  41     4544   3956   2525    351  -1097  -1308       O
HETATM  716  O   HOH E  42      26.615   8.350  -2.088  1.00 36.61           O
ANISOU  716  O   HOH E  42     4923   3267   5720   -682  -1503    -33       O
HETATM  717  O   HOH E  43      28.134   6.904  12.498  1.00 26.42           O
ANISOU  717  O   HOH E  43     4413   3287   2339    225   1136    341       O
HETATM  718  O   HOH E  44      20.918  -5.475   5.554  1.00 28.64           O
ANISOU  718  O   HOH E  44     3860   3737   3283    810   -885    470       O
HETATM  719  O   HOH E  45      24.416  -6.608  11.218  1.00 33.04           O
ANISOU  719  O   HOH E  45     3755   4149   4648    684    536  -1224       O
HETATM  720  O   HOH E  46      26.959  -0.768   7.348  1.00 35.19           O
ANISOU  720  O   HOH E  46     4064   4597   4711   -646   -455   -337       O
HETATM  721  O   HOH E  47      20.967  -4.840  -4.815  1.00 30.90           O
ANISOU  721  O   HOH E  47     3341   4621   3780   -802    969     15       O
HETATM  722  O   HOH E  48      23.801   5.602  18.792  1.00 32.74           O
ANISOU  722  O   HOH E  48     4024   3878   4538   -279  -1048   -169       O
HETATM  723  O  AHOH E  49      25.589 -11.837   8.293  0.69 30.49           O
ANISOU  723  O  AHOH E  49     4078   3920   3586    296   -569    271       O
HETATM  724  O  BHOH E  49      23.993 -12.826   8.758  0.31 30.54           O
ANISOU  724  O  BHOH E  49     4179   3729   3697    133   -169   -595       O
HETATM  725  O   HOH E  50      27.590  -3.772  17.679  1.00 30.56           O
ANISOU  725  O   HOH E  50     4710   3782   3118    277   -718   -205       O
HETATM  726  O   HOH E  51      22.460 -12.514  -4.009  1.00 28.93           O
ANISOU  726  O   HOH E  51     4380   3734   2878   1101   -157   -158       O
HETATM  727  O   HOH E  52      26.716  -2.432  20.039  1.00 30.72           O
ANISOU  727  O   HOH E  52     4080   4381   3211    901   -118    -34       O
HETATM  728  O   HOH E  53      21.015  -7.672  -4.036  1.00 30.17           O
ANISOU  728  O   HOH E  53     4067   4275   3122    629   -509   -155       O
HETATM  729  O   HOH E  54      21.100 -10.948   7.695  1.00 32.34           O
ANISOU  729  O   HOH E  54     4171   3800   4315   -542    -86   -842       O
HETATM  730  O   HOH E  55      24.487   0.977  23.758  1.00 30.81           O
ANISOU  730  O   HOH E  55     4219   3729   3760   -722   -287    310       O
HETATM  731  O   HOH E  56      14.825  -2.809  17.528  1.00 30.44           O
ANISOU  731  O   HOH E  56     4312   4279   2976   -211   -643     65       O
HETATM  732  O   HOH E  57      21.712  -9.730  -5.123  1.00 32.81           O
ANISOU  732  O   HOH E  57     4195   4175   4096    -77    947   -175       O
HETATM  733  O   HOH E  58      23.676 -16.802   2.685  1.00 37.57           O
ANISOU  733  O   HOH E  58     4478   4860   4937    328   -403   -139       O
HETATM  734  O   HOH E  59      24.594 -14.742   0.368  1.00 32.58           O
ANISOU  734  O   HOH E  59     3831   3909   4639    416   1032    -46       O
HETATM  735  O   HOH E  60      14.789   5.244  -5.660  1.00 30.24           O
ANISOU  735  O   HOH E  60     3843   3602   4044   -616   -363    311       O
HETATM  736  O   HOH E  61      22.592   1.325  25.109  1.00 33.56           O
ANISOU  736  O   HOH E  61     4583   4114   4053    124    610    263       O
HETATM  737  O   HOH E  62      11.469 -10.121   5.193  1.00 32.88           O
ANISOU  737  O   HOH E  62     3992   4260   4239   -428   -685   -350       O
HETATM  738  O   HOH E  63      26.894  -0.701  14.131  1.00 28.64           O
ANISOU  738  O   HOH E  63     3760   4066   3055   -431     11   -263       O
HETATM  739  O   HOH E  64      25.668  -2.211   4.946  1.00 26.65           O
ANISOU  739  O   HOH E  64     3297   4016   2814    916  -1160    318       O
END
